# Supplementary material for: Prokaryotic responses to a warm temperature anomaly in northeast subarctic Pacific waters
Source: Commun Biol. 2021 Oct 22;4:1217. doi: 10.1038/s42003-021-02731-9 (PMC8536700; doi:10.1038/s42003-021-02731-9)
Supplement: Supplementary file 4 — Supplementary Data 1 [file 42003_2021_2731_MOESM4_ESM.csv]

library_ID	accession_NCBI	study	bioproject_accession	biosample_accession		title	library_strategy	library_source	library_selection	library_layout	platform	instrument_model	design_description	filetype	filename	sequencing__read_filtering__raw	sequencing__read_filtering__low_quality_removed	sequencing__read_filtering__sequencing_adaptor_removed	sequencing__read_filtering__artifacts_removed	sequencing__itagger_read_processing__initial	sequencing__itagger_read_processing__merged	sequencing__itagger_read_processing__primer_trimmed	sequencing__itagger_read_processing__final	sequencing__itagger_read_processing__unique
P26.2010.06.1000m	SRR12059949	SRP268127	PRJNA640752	SAMN15226736		16S amplicon sequencing of Line P (P26) microbial communities	AMPLICON	METAGENOMIC	PCR	paired	ILLUMINA	Illumina MiSeq	16S V4-V5 amplicon sequencing of small volume (2L) seawater samples	fastq	P26.2010.06.1000m.anqdpt.fastq	356550	113312	36	1448	241754	109377	105666	105604	58113
P26.2010.06.100m	SRR12059948	SRP268127	PRJNA640752	SAMN15226737		16S amplicon sequencing of Line P (P26) microbial communities	AMPLICON	METAGENOMIC	PCR	paired	ILLUMINA	Illumina MiSeq	16S V4-V5 amplicon sequencing of small volume (2L) seawater samples	fastq	P26.2010.06.100m.anqdpt.fastq	405922	110892	30	1146	293854	137525	131725	131641	67661
P26.2010.06.10m	SRR12059773	SRP268127	PRJNA640752	SAMN15226738		16S amplicon sequencing of Line P (P26) microbial communities	AMPLICON	METAGENOMIC	PCR	paired	ILLUMINA	Illumina MiSeq	16S V4-V5 amplicon sequencing of small volume (2L) seawater samples	fastq	P26.2010.06.10m.anqdpt.fastq	329926	72678	28	1028	256190	118579	114759	114699	57399
P26.2010.06.1250m	SRR12059680	SRP268127	PRJNA640752	SAMN15226739		16S amplicon sequencing of Line P (P26) microbial communities	AMPLICON	METAGENOMIC	PCR	paired	ILLUMINA	Illumina MiSeq	16S V4-V5 amplicon sequencing of small volume (2L) seawater samples	fastq	P26.2010.06.1250m.anqdpt.fastq	319678	96050	16	1202	222410	89998	87021	86929	47920
P26.2010.06.1500m	SRR12059872	SRP268127	PRJNA640752	SAMN15226740		16S amplicon sequencing of Line P (P26) microbial communities	AMPLICON	METAGENOMIC	PCR	paired	ILLUMINA	Illumina MiSeq	16S V4-V5 amplicon sequencing of small volume (2L) seawater samples	fastq	P26.2010.06.1500m.anqdpt.fastq	353828	106006	22	1312	246488	99004	95720	95655	53615
P26.2010.06.150m	SRR12059861	SRP268127	PRJNA640752	SAMN15226741		16S amplicon sequencing of Line P (P26) microbial communities	AMPLICON	METAGENOMIC	PCR	paired	ILLUMINA	Illumina MiSeq	16S V4-V5 amplicon sequencing of small volume (2L) seawater samples	fastq	P26.2010.06.150m.anqdpt.fastq	364588	102506	44	1250	260788	121653	117667	117551	58325
P26.2010.06.2000m	SRR12059850	SRP268127	PRJNA640752	SAMN15226742		16S amplicon sequencing of Line P (P26) microbial communities	AMPLICON	METAGENOMIC	PCR	paired	ILLUMINA	Illumina MiSeq	16S V4-V5 amplicon sequencing of small volume (2L) seawater samples	fastq	P26.2010.06.2000m.anqdpt.fastq	389200	114792	22	1050	273336	126361	122241	122174	64788
P26.2010.06.200m	SRR12059807	SRP268127	PRJNA640752	SAMN15226743		16S amplicon sequencing of Line P (P26) microbial communities	AMPLICON	METAGENOMIC	PCR	paired	ILLUMINA	Illumina MiSeq	16S V4-V5 amplicon sequencing of small volume (2L) seawater samples	fastq	P26.2010.06.200m.anqdpt.fastq	411586	123300	24	1122	287140	138285	133841	133751	66422
P26.2010.06.25m	SRR12059796	SRP268127	PRJNA640752	SAMN15226744		16S amplicon sequencing of Line P (P26) microbial communities	AMPLICON	METAGENOMIC	PCR	paired	ILLUMINA	Illumina MiSeq	16S V4-V5 amplicon sequencing of small volume (2L) seawater samples	fastq	P26.2010.06.25m.anqdpt.fastq	429620	98810	28	1494	329288	155322	150581	150507	72232
P26.2010.06.3000m	SRR12059753	SRP268127	PRJNA640752	SAMN15226745		16S amplicon sequencing of Line P (P26) microbial communities	AMPLICON	METAGENOMIC	PCR	paired	ILLUMINA	Illumina MiSeq	16S V4-V5 amplicon sequencing of small volume (2L) seawater samples	fastq	P26.2010.06.3000m.anqdpt.fastq	338288	101430	8	1042	235808	114185	110959	110941	60418
P26.2010.06.300m	SRR12059947	SRP268127	PRJNA640752	SAMN15226746		16S amplicon sequencing of Line P (P26) microbial communities	AMPLICON	METAGENOMIC	PCR	paired	ILLUMINA	Illumina MiSeq	16S V4-V5 amplicon sequencing of small volume (2L) seawater samples	fastq	P26.2010.06.300m.anqdpt.fastq	311544	86376	32	748	224388	105855	102526	102455	55448
P26.2010.06.4000m	SRR12059936	SRP268127	PRJNA640752	SAMN15226747		16S amplicon sequencing of Line P (P26) microbial communities	AMPLICON	METAGENOMIC	PCR	paired	ILLUMINA	Illumina MiSeq	16S V4-V5 amplicon sequencing of small volume (2L) seawater samples	fastq	P26.2010.06.4000m.anqdpt.fastq	212332	64570	20	614	147128	71455	69682	69660	38953
P26.2010.06.400m	SRR12059925	SRP268127	PRJNA640752	SAMN15226748		16S amplicon sequencing of Line P (P26) microbial communities	AMPLICON	METAGENOMIC	PCR	paired	ILLUMINA	Illumina MiSeq	16S V4-V5 amplicon sequencing of small volume (2L) seawater samples	fastq	P26.2010.06.400m.anqdpt.fastq	316002	97700	30	968	217304	100494	97661	97610	50224
P26.2010.06.50m	SRR12059914	SRP268127	PRJNA640752	SAMN15226749		16S amplicon sequencing of Line P (P26) microbial communities	AMPLICON	METAGENOMIC	PCR	paired	ILLUMINA	Illumina MiSeq	16S V4-V5 amplicon sequencing of small volume (2L) seawater samples	fastq	P26.2010.06.50m.anqdpt.fastq	363352	81206	28	1058	281060	132913	128494	128443	62137
P26.2010.06.600m	SRR12059903	SRP268127	PRJNA640752	SAMN15226750		16S amplicon sequencing of Line P (P26) microbial communities	AMPLICON	METAGENOMIC	PCR	paired	ILLUMINA	Illumina MiSeq	16S V4-V5 amplicon sequencing of small volume (2L) seawater samples	fastq	P26.2010.06.600m.anqdpt.fastq	351706	113672	20	1198	236816	106273	102273	102220	54070
P26.2010.06.800m	SRR12059892	SRP268127	PRJNA640752	SAMN15226751		16S amplicon sequencing of Line P (P26) microbial communities	AMPLICON	METAGENOMIC	PCR	paired	ILLUMINA	Illumina MiSeq	16S V4-V5 amplicon sequencing of small volume (2L) seawater samples	fastq	P26.2010.06.800m.anqdpt.fastq	363390	117072	16	1158	245144	106263	102767	102662	56563
P26.2010.08.1000m	SRR12059849	SRP268127	PRJNA640752	SAMN15226752		16S amplicon sequencing of Line P (P26) microbial communities	AMPLICON	METAGENOMIC	PCR	paired	ILLUMINA	Illumina MiSeq	16S V4-V5 amplicon sequencing of small volume (2L) seawater samples	fastq	P26.2010.08.1000m.anqdpt.fastq	251756	86742	2	700	164312	71543	69770	69606	38887
P26.2010.08.100m	SRR12059838	SRP268127	PRJNA640752	SAMN15226753		16S amplicon sequencing of Line P (P26) microbial communities	AMPLICON	METAGENOMIC	PCR	paired	ILLUMINA	Illumina MiSeq	16S V4-V5 amplicon sequencing of small volume (2L) seawater samples	fastq	P26.2010.08.100m.anqdpt.fastq	364758	98628	80	1134	264916	125139	121804	121755	63380
P26.2010.08.10m	SRR12059827	SRP268127	PRJNA640752	SAMN15226754		16S amplicon sequencing of Line P (P26) microbial communities	AMPLICON	METAGENOMIC	PCR	paired	ILLUMINA	Illumina MiSeq	16S V4-V5 amplicon sequencing of small volume (2L) seawater samples	fastq	P26.2010.08.10m.anqdpt.fastq	428714	95512	24	1302	331876	158191	153027	152850	72012
P26.2010.08.1250m	SRR12059784	SRP268127	PRJNA640752	SAMN15226755		16S amplicon sequencing of Line P (P26) microbial communities	AMPLICON	METAGENOMIC	PCR	paired	ILLUMINA	Illumina MiSeq	16S V4-V5 amplicon sequencing of small volume (2L) seawater samples	fastq	P26.2010.08.1250m.anqdpt.fastq	304494	93484	18	892	210100	96600	93941	93897	55168
P26.2010.08.1500m	SRR12059772	SRP268127	PRJNA640752	SAMN15226756		16S amplicon sequencing of Line P (P26) microbial communities	AMPLICON	METAGENOMIC	PCR	paired	ILLUMINA	Illumina MiSeq	16S V4-V5 amplicon sequencing of small volume (2L) seawater samples	fastq	P26.2010.08.1500m.anqdpt.fastq	397938	125100	30	1356	271452	128007	124885	124857	66685
P26.2010.08.150m	SRR12059761	SRP268127	PRJNA640752	SAMN15226757		16S amplicon sequencing of Line P (P26) microbial communities	AMPLICON	METAGENOMIC	PCR	paired	ILLUMINA	Illumina MiSeq	16S V4-V5 amplicon sequencing of small volume (2L) seawater samples	fastq	P26.2010.08.150m.anqdpt.fastq	455000	125302	42	1186	328470	158605	153211	153158	79363
P26.2010.08.2000m	SRR12059739	SRP268127	PRJNA640752	SAMN15226758		16S amplicon sequencing of Line P (P26) microbial communities	AMPLICON	METAGENOMIC	PCR	paired	ILLUMINA	Illumina MiSeq	16S V4-V5 amplicon sequencing of small volume (2L) seawater samples	fastq	P26.2010.08.2000m.anqdpt.fastq	396420	112602	46	1142	282630	131909	128072	128002	72407
P26.2010.08.200m	SRR12059728	SRP268127	PRJNA640752	SAMN15226759		16S amplicon sequencing of Line P (P26) microbial communities	AMPLICON	METAGENOMIC	PCR	paired	ILLUMINA	Illumina MiSeq	16S V4-V5 amplicon sequencing of small volume (2L) seawater samples	fastq	P26.2010.08.200m.anqdpt.fastq	451772	133036	42	1432	317262	154490	150936	150901	76762
P26.2010.08.25m	SRR12059717	SRP268127	PRJNA640752	SAMN15226760		16S amplicon sequencing of Line P (P26) microbial communities	AMPLICON	METAGENOMIC	PCR	paired	ILLUMINA	Illumina MiSeq	16S V4-V5 amplicon sequencing of small volume (2L) seawater samples	fastq	P26.2010.08.25m.anqdpt.fastq	444598	91098	44	1150	352306	167370	162009	161886	74571
P26.2010.08.3000m	SRR12059706	SRP268127	PRJNA640752	SAMN15226761		16S amplicon sequencing of Line P (P26) microbial communities	AMPLICON	METAGENOMIC	PCR	paired	ILLUMINA	Illumina MiSeq	16S V4-V5 amplicon sequencing of small volume (2L) seawater samples	fastq	P26.2010.08.3000m.anqdpt.fastq	293990	88918	8	1080	203984	94721	92126	92072	50472
P26.2010.08.300m	SRR12059695	SRP268127	PRJNA640752	SAMN15226762		16S amplicon sequencing of Line P (P26) microbial communities	AMPLICON	METAGENOMIC	PCR	paired	ILLUMINA	Illumina MiSeq	16S V4-V5 amplicon sequencing of small volume (2L) seawater samples	fastq	P26.2010.08.300m.anqdpt.fastq	380436	108294	38	1054	271050	130972	127571	127536	66214
P26.2010.08.4000m	SRR12059684	SRP268127	PRJNA640752	SAMN15226763		16S amplicon sequencing of Line P (P26) microbial communities	AMPLICON	METAGENOMIC	PCR	paired	ILLUMINA	Illumina MiSeq	16S V4-V5 amplicon sequencing of small volume (2L) seawater samples	fastq	P26.2010.08.4000m.anqdpt.fastq	428814	119500	20	1304	307990	148374	144197	144042	69108
P26.2010.08.400m	SRR12059682	SRP268127	PRJNA640752	SAMN15226764		16S amplicon sequencing of Line P (P26) microbial communities	AMPLICON	METAGENOMIC	PCR	paired	ILLUMINA	Illumina MiSeq	16S V4-V5 amplicon sequencing of small volume (2L) seawater samples	fastq	P26.2010.08.400m.anqdpt.fastq	438834	129824	24	1302	307684	149512	145448	145425	73820
P26.2010.08.50m	SRR12059681	SRP268127	PRJNA640752	SAMN15226765		16S amplicon sequencing of Line P (P26) microbial communities	AMPLICON	METAGENOMIC	PCR	paired	ILLUMINA	Illumina MiSeq	16S V4-V5 amplicon sequencing of small volume (2L) seawater samples	fastq	P26.2010.08.50m.anqdpt.fastq	462842	112260	66	1432	349084	169080	164004	163944	75709
P26.2010.08.600m	SRR12059679	SRP268127	PRJNA640752	SAMN15226766		16S amplicon sequencing of Line P (P26) microbial communities	AMPLICON	METAGENOMIC	PCR	paired	ILLUMINA	Illumina MiSeq	16S V4-V5 amplicon sequencing of small volume (2L) seawater samples	fastq	P26.2010.08.600m.anqdpt.fastq	379594	114062	30	966	264536	125608	122333	122271	63878
P26.2010.08.800m	SRR12059881	SRP268127	PRJNA640752	SAMN15226767		16S amplicon sequencing of Line P (P26) microbial communities	AMPLICON	METAGENOMIC	PCR	paired	ILLUMINA	Illumina MiSeq	16S V4-V5 amplicon sequencing of small volume (2L) seawater samples	fastq	P26.2010.08.800m.anqdpt.fastq	313708	102944	20	1120	209624	94861	92181	92121	52764
P26.2010.08.B-10m	SRR12059880	SRP268127	PRJNA640752	SAMN15226768		16S amplicon sequencing of Line P (P26) microbial communities	AMPLICON	METAGENOMIC	PCR	paired	ILLUMINA	Illumina MiSeq	16S V4-V5 amplicon sequencing of small volume (2L) seawater samples	fastq	P26.2010.08.B-10m.anqdpt.fastq	379798	110354	22	1162	268260	127482	123685	123610	62987
P26.2011.02.1000m	SRR12059879	SRP268127	PRJNA640752	SAMN15226769		16S amplicon sequencing of Line P (P26) microbial communities	AMPLICON	METAGENOMIC	PCR	paired	ILLUMINA	Illumina MiSeq	16S V4-V5 amplicon sequencing of small volume (2L) seawater samples	fastq	P26.2011.02.1000m.anqdpt.fastq	342884	115874	30	1128	225852	91738	89579	89504	47462
P26.2011.02.100m	SRR12059878	SRP268127	PRJNA640752	SAMN15226770		16S amplicon sequencing of Line P (P26) microbial communities	AMPLICON	METAGENOMIC	PCR	paired	ILLUMINA	Illumina MiSeq	16S V4-V5 amplicon sequencing of small volume (2L) seawater samples	fastq	P26.2011.02.100m.anqdpt.fastq	410686	100116	26	1194	309350	144315	140328	140242	72437
P26.2011.02.10m	SRR12059877	SRP268127	PRJNA640752	SAMN15226771		16S amplicon sequencing of Line P (P26) microbial communities	AMPLICON	METAGENOMIC	PCR	paired	ILLUMINA	Illumina MiSeq	16S V4-V5 amplicon sequencing of small volume (2L) seawater samples	fastq	P26.2011.02.10m.anqdpt.fastq	427270	105376	36	1286	320572	153672	148738	148613	74644
P26.2011.02.1250m	SRR12059876	SRP268127	PRJNA640752	SAMN15226772		16S amplicon sequencing of Line P (P26) microbial communities	AMPLICON	METAGENOMIC	PCR	paired	ILLUMINA	Illumina MiSeq	16S V4-V5 amplicon sequencing of small volume (2L) seawater samples	fastq	P26.2011.02.1250m.anqdpt.fastq	383482	117682	38	1204	264556	120567	117588	117465	64374
P26.2011.02.2000m	SRR12059875	SRP268127	PRJNA640752	SAMN15226773		16S amplicon sequencing of Line P (P26) microbial communities	AMPLICON	METAGENOMIC	PCR	paired	ILLUMINA	Illumina MiSeq	16S V4-V5 amplicon sequencing of small volume (2L) seawater samples	fastq	P26.2011.02.2000m.anqdpt.fastq	262418	76758	14	802	184844	89860	87996	87964	49686
P26.2011.02.25m	SRR12059874	SRP268127	PRJNA640752	SAMN15226774		16S amplicon sequencing of Line P (P26) microbial communities	AMPLICON	METAGENOMIC	PCR	paired	ILLUMINA	Illumina MiSeq	16S V4-V5 amplicon sequencing of small volume (2L) seawater samples	fastq	P26.2011.02.25m.anqdpt.fastq	440774	101182	28	1246	338318	158585	153959	153730	77474
P26.2011.02.300m	SRR12059873	SRP268127	PRJNA640752	SAMN15226775		16S amplicon sequencing of Line P (P26) microbial communities	AMPLICON	METAGENOMIC	PCR	paired	ILLUMINA	Illumina MiSeq	16S V4-V5 amplicon sequencing of small volume (2L) seawater samples	fastq	P26.2011.02.300m.anqdpt.fastq	306220	92868	22	1036	212294	96796	94555	94455	47553
P26.2011.02.400m	SRR12059871	SRP268127	PRJNA640752	SAMN15226776		16S amplicon sequencing of Line P (P26) microbial communities	AMPLICON	METAGENOMIC	PCR	paired	ILLUMINA	Illumina MiSeq	16S V4-V5 amplicon sequencing of small volume (2L) seawater samples	fastq	P26.2011.02.400m.anqdpt.fastq	427316	133750	12	1294	292260	137318	133279	133249	62946
P26.2011.02.50m	SRR12059870	SRP268127	PRJNA640752	SAMN15226777		16S amplicon sequencing of Line P (P26) microbial communities	AMPLICON	METAGENOMIC	PCR	paired	ILLUMINA	Illumina MiSeq	16S V4-V5 amplicon sequencing of small volume (2L) seawater samples	fastq	P26.2011.02.50m.anqdpt.fastq	433668	100422	36	1268	331942	158486	154064	153946	78158
P26.2011.02.600m	SRR12059869	SRP268127	PRJNA640752	SAMN15226778		16S amplicon sequencing of Line P (P26) microbial communities	AMPLICON	METAGENOMIC	PCR	paired	ILLUMINA	Illumina MiSeq	16S V4-V5 amplicon sequencing of small volume (2L) seawater samples	fastq	P26.2011.02.600m.anqdpt.fastq	343920	117756	14	1354	224796	96260	93978	93951	49686
P26.2011.02.800m	SRR12059868	SRP268127	PRJNA640752	SAMN15226779		16S amplicon sequencing of Line P (P26) microbial communities	AMPLICON	METAGENOMIC	PCR	paired	ILLUMINA	Illumina MiSeq	16S V4-V5 amplicon sequencing of small volume (2L) seawater samples	fastq	P26.2011.02.800m.anqdpt.fastq	306122	112142	34	984	192962	78944	76728	76689	44878
P26.2011.06.1000m	SRR12059867	SRP268127	PRJNA640752	SAMN15226780		16S amplicon sequencing of Line P (P26) microbial communities	AMPLICON	METAGENOMIC	PCR	paired	ILLUMINA	Illumina MiSeq	16S V4-V5 amplicon sequencing of small volume (2L) seawater samples	fastq	P26.2011.06.1000m.anqdpt.fastq	287356	99140	20	856	187340	84554	82535	82514	48125
P26.2011.06.100m	SRR12059866	SRP268127	PRJNA640752	SAMN15226781		16S amplicon sequencing of Line P (P26) microbial communities	AMPLICON	METAGENOMIC	PCR	paired	ILLUMINA	Illumina MiSeq	16S V4-V5 amplicon sequencing of small volume (2L) seawater samples	fastq	P26.2011.06.100m.anqdpt.fastq	446890	111622	56	1216	333996	163762	160002	159971	80094
P26.2011.06.10m	SRR12059865	SRP268127	PRJNA640752	SAMN15226782		16S amplicon sequencing of Line P (P26) microbial communities	AMPLICON	METAGENOMIC	PCR	paired	ILLUMINA	Illumina MiSeq	16S V4-V5 amplicon sequencing of small volume (2L) seawater samples	fastq	P26.2011.06.10m.anqdpt.fastq	468626	105280	46	1590	361710	176370	172384	172360	79198
P26.2011.06.1250m	SRR12059864	SRP268127	PRJNA640752	SAMN15226783		16S amplicon sequencing of Line P (P26) microbial communities	AMPLICON	METAGENOMIC	PCR	paired	ILLUMINA	Illumina MiSeq	16S V4-V5 amplicon sequencing of small volume (2L) seawater samples	fastq	P26.2011.06.1250m.anqdpt.fastq	366964	109618	14	954	256378	123953	120480	120458	65243
P26.2011.06.1500m	SRR12059863	SRP268127	PRJNA640752	SAMN15226784		16S amplicon sequencing of Line P (P26) microbial communities	AMPLICON	METAGENOMIC	PCR	paired	ILLUMINA	Illumina MiSeq	16S V4-V5 amplicon sequencing of small volume (2L) seawater samples	fastq	P26.2011.06.1500m.anqdpt.fastq	335256	103114	58	918	231166	112454	109692	109638	59706
P26.2011.06.150m	SRR12059862	SRP268127	PRJNA640752	SAMN15226785		16S amplicon sequencing of Line P (P26) microbial communities	AMPLICON	METAGENOMIC	PCR	paired	ILLUMINA	Illumina MiSeq	16S V4-V5 amplicon sequencing of small volume (2L) seawater samples	fastq	P26.2011.06.150m.anqdpt.fastq	497616	134502	42	1640	361432	177237	173115	173088	88681
P26.2011.06.2000m	SRR12059860	SRP268127	PRJNA640752	SAMN15226786		16S amplicon sequencing of Line P (P26) microbial communities	AMPLICON	METAGENOMIC	PCR	paired	ILLUMINA	Illumina MiSeq	16S V4-V5 amplicon sequencing of small volume (2L) seawater samples	fastq	P26.2011.06.2000m.anqdpt.fastq	344558	101786	12	954	241806	116954	113348	113295	64052
P26.2011.06.200m	SRR12059859	SRP268127	PRJNA640752	SAMN15226787		16S amplicon sequencing of Line P (P26) microbial communities	AMPLICON	METAGENOMIC	PCR	paired	ILLUMINA	Illumina MiSeq	16S V4-V5 amplicon sequencing of small volume (2L) seawater samples	fastq	P26.2011.06.200m.anqdpt.fastq	378008	102192	16	1038	274762	134653	131469	131451	66437
P26.2011.06.25m	SRR12059858	SRP268127	PRJNA640752	SAMN15226788		16S amplicon sequencing of Line P (P26) microbial communities	AMPLICON	METAGENOMIC	PCR	paired	ILLUMINA	Illumina MiSeq	16S V4-V5 amplicon sequencing of small volume (2L) seawater samples	fastq	P26.2011.06.25m.anqdpt.fastq	414124	91796	28	1424	320876	156369	152512	152487	70941
P26.2011.06.3000m	SRR12059857	SRP268127	PRJNA640752	SAMN15226789		16S amplicon sequencing of Line P (P26) microbial communities	AMPLICON	METAGENOMIC	PCR	paired	ILLUMINA	Illumina MiSeq	16S V4-V5 amplicon sequencing of small volume (2L) seawater samples	fastq	P26.2011.06.3000m.anqdpt.fastq	361710	104280	12	1138	256280	122265	119034	118993	59304
P26.2011.06.300m	SRR12059856	SRP268127	PRJNA640752	SAMN15226790		16S amplicon sequencing of Line P (P26) microbial communities	AMPLICON	METAGENOMIC	PCR	paired	ILLUMINA	Illumina MiSeq	16S V4-V5 amplicon sequencing of small volume (2L) seawater samples	fastq	P26.2011.06.300m.anqdpt.fastq	359532	103688	38	994	254812	124208	121364	121313	60525
P26.2011.06.4000m	SRR12059855	SRP268127	PRJNA640752	SAMN15226791		16S amplicon sequencing of Line P (P26) microbial communities	AMPLICON	METAGENOMIC	PCR	paired	ILLUMINA	Illumina MiSeq	16S V4-V5 amplicon sequencing of small volume (2L) seawater samples	fastq	P26.2011.06.4000m.anqdpt.fastq	353520	104900	98	1340	247182	120444	117070	117049	58648
P26.2011.06.400m	SRR12059854	SRP268127	PRJNA640752	SAMN15226792		16S amplicon sequencing of Line P (P26) microbial communities	AMPLICON	METAGENOMIC	PCR	paired	ILLUMINA	Illumina MiSeq	16S V4-V5 amplicon sequencing of small volume (2L) seawater samples	fastq	P26.2011.06.400m.anqdpt.fastq	268138	89452	26	910	177750	85330	83296	83273	46063
P26.2011.06.50m	SRR12059853	SRP268127	PRJNA640752	SAMN15226793		16S amplicon sequencing of Line P (P26) microbial communities	AMPLICON	METAGENOMIC	PCR	paired	ILLUMINA	Illumina MiSeq	16S V4-V5 amplicon sequencing of small volume (2L) seawater samples	fastq	P26.2011.06.50m.anqdpt.fastq	352204	78628	48	1054	272474	130769	127793	127739	62552
P26.2011.06.600m	SRR12059852	SRP268127	PRJNA640752	SAMN15226794		16S amplicon sequencing of Line P (P26) microbial communities	AMPLICON	METAGENOMIC	PCR	paired	ILLUMINA	Illumina MiSeq	16S V4-V5 amplicon sequencing of small volume (2L) seawater samples	fastq	P26.2011.06.600m.anqdpt.fastq	356242	105530	22	1034	249656	121440	118411	118380	60930
P26.2011.06.800m	SRR12059851	SRP268127	PRJNA640752	SAMN15226795		16S amplicon sequencing of Line P (P26) microbial communities	AMPLICON	METAGENOMIC	PCR	paired	ILLUMINA	Illumina MiSeq	16S V4-V5 amplicon sequencing of small volume (2L) seawater samples	fastq	P26.2011.06.800m.anqdpt.fastq	317288	99596	20	1088	216584	101190	98850	98819	56103
P26.2011.06.B-10m	SRR12059817	SRP268127	PRJNA640752	SAMN15226796		16S amplicon sequencing of Line P (P26) microbial communities	AMPLICON	METAGENOMIC	PCR	paired	ILLUMINA	Illumina MiSeq	16S V4-V5 amplicon sequencing of small volume (2L) seawater samples	fastq	P26.2011.06.B-10m.anqdpt.fastq	392268	115694	36	1350	275188	129277	125629	125562	65569
P26.2011.08.1000m	SRR12059816	SRP268127	PRJNA640752	SAMN15226797		16S amplicon sequencing of Line P (P26) microbial communities	AMPLICON	METAGENOMIC	PCR	paired	ILLUMINA	Illumina MiSeq	16S V4-V5 amplicon sequencing of small volume (2L) seawater samples	fastq	P26.2011.08.1000m.anqdpt.fastq	386868	120686	22	1104	265056	126523	123439	123384	65315
P26.2011.08.100m	SRR12059815	SRP268127	PRJNA640752	SAMN15226798		16S amplicon sequencing of Line P (P26) microbial communities	AMPLICON	METAGENOMIC	PCR	paired	ILLUMINA	Illumina MiSeq	16S V4-V5 amplicon sequencing of small volume (2L) seawater samples	fastq	P26.2011.08.100m.anqdpt.fastq	397366	104640	58	1246	291422	141484	137097	137066	67877
P26.2011.08.10m	SRR12059814	SRP268127	PRJNA640752	SAMN15226799		16S amplicon sequencing of Line P (P26) microbial communities	AMPLICON	METAGENOMIC	PCR	paired	ILLUMINA	Illumina MiSeq	16S V4-V5 amplicon sequencing of small volume (2L) seawater samples	fastq	P26.2011.08.10m.anqdpt.fastq	366922	80348	20	1280	285274	134229	130388	130121	63112
P26.2011.08.1250m	SRR12059813	SRP268127	PRJNA640752	SAMN15226800		16S amplicon sequencing of Line P (P26) microbial communities	AMPLICON	METAGENOMIC	PCR	paired	ILLUMINA	Illumina MiSeq	16S V4-V5 amplicon sequencing of small volume (2L) seawater samples	fastq	P26.2011.08.1250m.anqdpt.fastq	345400	109632	18	824	234926	110484	107941	107889	58491
P26.2011.08.1500m	SRR12059812	SRP268127	PRJNA640752	SAMN15226801		16S amplicon sequencing of Line P (P26) microbial communities	AMPLICON	METAGENOMIC	PCR	paired	ILLUMINA	Illumina MiSeq	16S V4-V5 amplicon sequencing of small volume (2L) seawater samples	fastq	P26.2011.08.1500m.anqdpt.fastq	351066	102054	8	1098	247906	121665	118915	118876	64312
P26.2011.08.150m	SRR12059811	SRP268127	PRJNA640752	SAMN15226802		16S amplicon sequencing of Line P (P26) microbial communities	AMPLICON	METAGENOMIC	PCR	paired	ILLUMINA	Illumina MiSeq	16S V4-V5 amplicon sequencing of small volume (2L) seawater samples	fastq	P26.2011.08.150m.anqdpt.fastq	387698	112958	38	1234	273468	130161	126896	126826	62002
P26.2011.08.2000m	SRR12059810	SRP268127	PRJNA640752	SAMN15226803		16S amplicon sequencing of Line P (P26) microbial communities	AMPLICON	METAGENOMIC	PCR	paired	ILLUMINA	Illumina MiSeq	16S V4-V5 amplicon sequencing of small volume (2L) seawater samples	fastq	P26.2011.08.2000m.anqdpt.fastq	331614	92020	18	1076	238500	116912	114169	114145	60337
P26.2011.08.200m	SRR12059809	SRP268127	PRJNA640752	SAMN15226804		16S amplicon sequencing of Line P (P26) microbial communities	AMPLICON	METAGENOMIC	PCR	paired	ILLUMINA	Illumina MiSeq	16S V4-V5 amplicon sequencing of small volume (2L) seawater samples	fastq	P26.2011.08.200m.anqdpt.fastq	421972	118592	76	1440	301864	144948	141543	141465	68652
P26.2011.08.25m	SRR12059808	SRP268127	PRJNA640752	SAMN15226805		16S amplicon sequencing of Line P (P26) microbial communities	AMPLICON	METAGENOMIC	PCR	paired	ILLUMINA	Illumina MiSeq	16S V4-V5 amplicon sequencing of small volume (2L) seawater samples	fastq	P26.2011.08.25m.anqdpt.fastq	373404	84346	12	1434	287612	135273	131465	131252	63192
P26.2011.08.3000m	SRR12059806	SRP268127	PRJNA640752	SAMN15226806		16S amplicon sequencing of Line P (P26) microbial communities	AMPLICON	METAGENOMIC	PCR	paired	ILLUMINA	Illumina MiSeq	16S V4-V5 amplicon sequencing of small volume (2L) seawater samples	fastq	P26.2011.08.3000m.anqdpt.fastq	462006	135228	14	1358	325406	159565	156117	156088	80807
P26.2011.08.300m	SRR12059805	SRP268127	PRJNA640752	SAMN15226807		16S amplicon sequencing of Line P (P26) microbial communities	AMPLICON	METAGENOMIC	PCR	paired	ILLUMINA	Illumina MiSeq	16S V4-V5 amplicon sequencing of small volume (2L) seawater samples	fastq	P26.2011.08.300m.anqdpt.fastq	422920	115884	40	1136	305860	148590	144806	144758	71652
P26.2011.08.4000m	SRR12059804	SRP268127	PRJNA640752	SAMN15226808		16S amplicon sequencing of Line P (P26) microbial communities	AMPLICON	METAGENOMIC	PCR	paired	ILLUMINA	Illumina MiSeq	16S V4-V5 amplicon sequencing of small volume (2L) seawater samples	fastq	P26.2011.08.4000m.anqdpt.fastq	378978	112796	26	988	265168	128061	125209	125165	63489
P26.2011.08.400m	SRR12059803	SRP268127	PRJNA640752	SAMN15226809		16S amplicon sequencing of Line P (P26) microbial communities	AMPLICON	METAGENOMIC	PCR	paired	ILLUMINA	Illumina MiSeq	16S V4-V5 amplicon sequencing of small volume (2L) seawater samples	fastq	P26.2011.08.400m.anqdpt.fastq	409088	121128	34	1382	286544	135521	132310	132242	67134
P26.2011.08.50m	SRR12059802	SRP268127	PRJNA640752	SAMN15226810		16S amplicon sequencing of Line P (P26) microbial communities	AMPLICON	METAGENOMIC	PCR	paired	ILLUMINA	Illumina MiSeq	16S V4-V5 amplicon sequencing of small volume (2L) seawater samples	fastq	P26.2011.08.50m.anqdpt.fastq	386022	89488	72	1184	295278	137523	133637	133579	64192
P26.2011.08.600m	SRR12059801	SRP268127	PRJNA640752	SAMN15226811		16S amplicon sequencing of Line P (P26) microbial communities	AMPLICON	METAGENOMIC	PCR	paired	ILLUMINA	Illumina MiSeq	16S V4-V5 amplicon sequencing of small volume (2L) seawater samples	fastq	P26.2011.08.600m.anqdpt.fastq	414168	137448	26	1390	275304	134537	131170	131136	68187
P26.2011.08.800m	SRR12059800	SRP268127	PRJNA640752	SAMN15226812		16S amplicon sequencing of Line P (P26) microbial communities	AMPLICON	METAGENOMIC	PCR	paired	ILLUMINA	Illumina MiSeq	16S V4-V5 amplicon sequencing of small volume (2L) seawater samples	fastq	P26.2011.08.800m.anqdpt.fastq	383298	106462	20	1136	275680	131524	128425	128366	66286
P26.2011.08.B-10m	SRR12059799	SRP268127	PRJNA640752	SAMN15226813		16S amplicon sequencing of Line P (P26) microbial communities	AMPLICON	METAGENOMIC	PCR	paired	ILLUMINA	Illumina MiSeq	16S V4-V5 amplicon sequencing of small volume (2L) seawater samples	fastq	P26.2011.08.B-10m.anqdpt.fastq	386678	109072	20	1086	276500	134270	131335	131315	61889
P26.2012.02.1000m	SRR12059798	SRP268127	PRJNA640752	SAMN15226814		16S amplicon sequencing of Line P (P26) microbial communities	AMPLICON	METAGENOMIC	PCR	paired	ILLUMINA	Illumina MiSeq	16S V4-V5 amplicon sequencing of small volume (2L) seawater samples	fastq	P26.2012.02.1000m.anqdpt.fastq	765490	158550	82	2068	604790	289112	281246	281121	145063
P26.2012.02.100m	SRR12059797	SRP268127	PRJNA640752	SAMN15226815		16S amplicon sequencing of Line P (P26) microbial communities	AMPLICON	METAGENOMIC	PCR	paired	ILLUMINA	Illumina MiSeq	16S V4-V5 amplicon sequencing of small volume (2L) seawater samples	fastq	P26.2012.02.100m.anqdpt.fastq	361658	96066	68	1148	264376	125030	122083	121980	65350
P26.2012.02.10m	SRR12059795	SRP268127	PRJNA640752	SAMN15226816		16S amplicon sequencing of Line P (P26) microbial communities	AMPLICON	METAGENOMIC	PCR	paired	ILLUMINA	Illumina MiSeq	16S V4-V5 amplicon sequencing of small volume (2L) seawater samples	fastq	P26.2012.02.10m.anqdpt.fastq	437928	104496	42	1192	332198	160268	156658	156555	82025
P26.2012.02.1250m	SRR12059794	SRP268127	PRJNA640752	SAMN15226817		16S amplicon sequencing of Line P (P26) microbial communities	AMPLICON	METAGENOMIC	PCR	paired	ILLUMINA	Illumina MiSeq	16S V4-V5 amplicon sequencing of small volume (2L) seawater samples	fastq	P26.2012.02.1250m.anqdpt.fastq	551076	116684	134	1338	432920	207448	201838	201747	101129
P26.2012.02.1500m	SRR12059793	SRP268127	PRJNA640752	SAMN15226818		16S amplicon sequencing of Line P (P26) microbial communities	AMPLICON	METAGENOMIC	PCR	paired	ILLUMINA	Illumina MiSeq	16S V4-V5 amplicon sequencing of small volume (2L) seawater samples	fastq	P26.2012.02.1500m.anqdpt.fastq	602962	131076	82	1474	470330	226652	220535	220488	113440
P26.2012.02.150m	SRR12059792	SRP268127	PRJNA640752	SAMN15226819		16S amplicon sequencing of Line P (P26) microbial communities	AMPLICON	METAGENOMIC	PCR	paired	ILLUMINA	Illumina MiSeq	16S V4-V5 amplicon sequencing of small volume (2L) seawater samples	fastq	P26.2012.02.150m.anqdpt.fastq	456806	134734	64	1736	320272	153833	150106	150027	77825
P26.2012.02.2000m	SRR12059791	SRP268127	PRJNA640752	SAMN15226820		16S amplicon sequencing of Line P (P26) microbial communities	AMPLICON	METAGENOMIC	PCR	paired	ILLUMINA	Illumina MiSeq	16S V4-V5 amplicon sequencing of small volume (2L) seawater samples	fastq	P26.2012.02.2000m.anqdpt.fastq	642772	132076	64	1952	508680	245981	239043	238959	118740
P26.2012.02.200m	SRR12059790	SRP268127	PRJNA640752	SAMN15226821		16S amplicon sequencing of Line P (P26) microbial communities	AMPLICON	METAGENOMIC	PCR	paired	ILLUMINA	Illumina MiSeq	16S V4-V5 amplicon sequencing of small volume (2L) seawater samples	fastq	P26.2012.02.200m.anqdpt.fastq	348126	105252	56	1214	241604	116997	114334	114303	58272
P26.2012.02.25m	SRR12059789	SRP268127	PRJNA640752	SAMN15226822		16S amplicon sequencing of Line P (P26) microbial communities	AMPLICON	METAGENOMIC	PCR	paired	ILLUMINA	Illumina MiSeq	16S V4-V5 amplicon sequencing of small volume (2L) seawater samples	fastq	P26.2012.02.25m.anqdpt.fastq	486644	128484	64	1404	356692	173580	169759	169674	87367
P26.2012.02.3000m	SRR12059788	SRP268127	PRJNA640752	SAMN15226823		16S amplicon sequencing of Line P (P26) microbial communities	AMPLICON	METAGENOMIC	PCR	paired	ILLUMINA	Illumina MiSeq	16S V4-V5 amplicon sequencing of small volume (2L) seawater samples	fastq	P26.2012.02.3000m.anqdpt.fastq	597712	126882	12	1552	469266	224823	218867	218799	109378
P26.2012.02.300m	SRR12059787	SRP268127	PRJNA640752	SAMN15226824		16S amplicon sequencing of Line P (P26) microbial communities	AMPLICON	METAGENOMIC	PCR	paired	ILLUMINA	Illumina MiSeq	16S V4-V5 amplicon sequencing of small volume (2L) seawater samples	fastq	P26.2012.02.300m.anqdpt.fastq	377328	111448	42	1010	264828	129703	126520	126498	65865
P26.2012.02.4000m	SRR12059786	SRP268127	PRJNA640752	SAMN15226825		16S amplicon sequencing of Line P (P26) microbial communities	AMPLICON	METAGENOMIC	PCR	paired	ILLUMINA	Illumina MiSeq	16S V4-V5 amplicon sequencing of small volume (2L) seawater samples	fastq	P26.2012.02.4000m.anqdpt.fastq	565456	112880	14	1292	451270	218796	213723	213630	100757
P26.2012.02.400m	SRR12059752	SRP268127	PRJNA640752	SAMN15226826		16S amplicon sequencing of Line P (P26) microbial communities	AMPLICON	METAGENOMIC	PCR	paired	ILLUMINA	Illumina MiSeq	16S V4-V5 amplicon sequencing of small volume (2L) seawater samples	fastq	P26.2012.02.400m.anqdpt.fastq	350738	109154	74	1178	240332	117008	114023	113995	60547
P26.2012.02.50m	SRR12059751	SRP268127	PRJNA640752	SAMN15226827		16S amplicon sequencing of Line P (P26) microbial communities	AMPLICON	METAGENOMIC	PCR	paired	ILLUMINA	Illumina MiSeq	16S V4-V5 amplicon sequencing of small volume (2L) seawater samples	fastq	P26.2012.02.50m.anqdpt.fastq	393716	102552	112	1190	289862	140485	137421	137347	80038
P26.2012.02.600m	SRR12059750	SRP268127	PRJNA640752	SAMN15226828		16S amplicon sequencing of Line P (P26) microbial communities	AMPLICON	METAGENOMIC	PCR	paired	ILLUMINA	Illumina MiSeq	16S V4-V5 amplicon sequencing of small volume (2L) seawater samples	fastq	P26.2012.02.600m.anqdpt.fastq	394216	110388	52	1140	282636	137811	134542	134519	71791
P26.2012.02.800m	SRR12059749	SRP268127	PRJNA640752	SAMN15226829		16S amplicon sequencing of Line P (P26) microbial communities	AMPLICON	METAGENOMIC	PCR	paired	ILLUMINA	Illumina MiSeq	16S V4-V5 amplicon sequencing of small volume (2L) seawater samples	fastq	P26.2012.02.800m.anqdpt.fastq	616308	120700	58	1570	493980	237616	231275	231177	114832
P26.2012.06.1000m	SRR12059748	SRP268127	PRJNA640752	SAMN15226830		16S amplicon sequencing of Line P (P26) microbial communities	AMPLICON	METAGENOMIC	PCR	paired	ILLUMINA	Illumina MiSeq	16S V4-V5 amplicon sequencing of small volume (2L) seawater samples	fastq	P26.2012.06.1000m.anqdpt.fastq	615724	118428	46	1388	495862	237455	232454	232376	104778
P26.2012.06.100m	SRR12059747	SRP268127	PRJNA640752	SAMN15226831		16S amplicon sequencing of Line P (P26) microbial communities	AMPLICON	METAGENOMIC	PCR	paired	ILLUMINA	Illumina MiSeq	16S V4-V5 amplicon sequencing of small volume (2L) seawater samples	fastq	P26.2012.06.100m.anqdpt.fastq	659936	125266	108	2030	532532	249218	243476	243312	106229
P26.2012.06.10m	SRR12059746	SRP268127	PRJNA640752	SAMN15226832		16S amplicon sequencing of Line P (P26) microbial communities	AMPLICON	METAGENOMIC	PCR	paired	ILLUMINA	Illumina MiSeq	16S V4-V5 amplicon sequencing of small volume (2L) seawater samples	fastq	P26.2012.06.10m.anqdpt.fastq	505930	98898	54	1308	405670	173089	168670	168455	77830
P26.2012.06.1250m	SRR12059745	SRP268127	PRJNA640752	SAMN15226833		16S amplicon sequencing of Line P (P26) microbial communities	AMPLICON	METAGENOMIC	PCR	paired	ILLUMINA	Illumina MiSeq	16S V4-V5 amplicon sequencing of small volume (2L) seawater samples	fastq	P26.2012.06.1250m.anqdpt.fastq	666068	143834	36	1728	520470	251804	246634	246593	102659
P26.2012.06.1500m	SRR12059744	SRP268127	PRJNA640752	SAMN15226834		16S amplicon sequencing of Line P (P26) microbial communities	AMPLICON	METAGENOMIC	PCR	paired	ILLUMINA	Illumina MiSeq	16S V4-V5 amplicon sequencing of small volume (2L) seawater samples	fastq	P26.2012.06.1500m.anqdpt.fastq	566898	122410	44	1442	443002	208108	203684	203631	95578
P26.2012.06.150m	SRR12059743	SRP268127	PRJNA640752	SAMN15226835		16S amplicon sequencing of Line P (P26) microbial communities	AMPLICON	METAGENOMIC	PCR	paired	ILLUMINA	Illumina MiSeq	16S V4-V5 amplicon sequencing of small volume (2L) seawater samples	fastq	P26.2012.06.150m.anqdpt.fastq	535946	117680	96	1642	416528	188649	183811	183690	92535
P26.2012.06.2000m	SRR12059946	SRP268127	PRJNA640752	SAMN15226836		16S amplicon sequencing of Line P (P26) microbial communities	AMPLICON	METAGENOMIC	PCR	paired	ILLUMINA	Illumina MiSeq	16S V4-V5 amplicon sequencing of small volume (2L) seawater samples	fastq	P26.2012.06.2000m.anqdpt.fastq	585072	112350	322	1430	470970	229352	224638	224614	91785
P26.2012.06.200m	SRR12059945	SRP268127	PRJNA640752	SAMN15226837		16S amplicon sequencing of Line P (P26) microbial communities	AMPLICON	METAGENOMIC	PCR	paired	ILLUMINA	Illumina MiSeq	16S V4-V5 amplicon sequencing of small volume (2L) seawater samples	fastq	P26.2012.06.200m.anqdpt.fastq	609302	133100	48	1860	474294	219043	213844	213689	96582
P26.2012.06.25m	SRR12059944	SRP268127	PRJNA640752	SAMN15226838		16S amplicon sequencing of Line P (P26) microbial communities	AMPLICON	METAGENOMIC	PCR	paired	ILLUMINA	Illumina MiSeq	16S V4-V5 amplicon sequencing of small volume (2L) seawater samples	fastq	P26.2012.06.25m.anqdpt.fastq	465734	82462	46	1368	381858	171746	167548	167421	75797
P26.2012.06.3000m	SRR12059943	SRP268127	PRJNA640752	SAMN15226839		16S amplicon sequencing of Line P (P26) microbial communities	AMPLICON	METAGENOMIC	PCR	paired	ILLUMINA	Illumina MiSeq	16S V4-V5 amplicon sequencing of small volume (2L) seawater samples	fastq	P26.2012.06.3000m.anqdpt.fastq	579358	130688	42	1556	447072	215287	210814	210767	94444
P26.2012.06.300m	SRR12059942	SRP268127	PRJNA640752	SAMN15226840		16S amplicon sequencing of Line P (P26) microbial communities	AMPLICON	METAGENOMIC	PCR	paired	ILLUMINA	Illumina MiSeq	16S V4-V5 amplicon sequencing of small volume (2L) seawater samples	fastq	P26.2012.06.300m.anqdpt.fastq	648052	132662	52	1624	513714	246420	240268	240037	103459
P26.2012.06.4000m	SRR12059941	SRP268127	PRJNA640752	SAMN15226841		16S amplicon sequencing of Line P (P26) microbial communities	AMPLICON	METAGENOMIC	PCR	paired	ILLUMINA	Illumina MiSeq	16S V4-V5 amplicon sequencing of small volume (2L) seawater samples	fastq	P26.2012.06.4000m.anqdpt.fastq	571092	116128	18	1478	453468	216199	211382	211278	91253
P26.2012.06.400m	SRR12059940	SRP268127	PRJNA640752	SAMN15226842		16S amplicon sequencing of Line P (P26) microbial communities	AMPLICON	METAGENOMIC	PCR	paired	ILLUMINA	Illumina MiSeq	16S V4-V5 amplicon sequencing of small volume (2L) seawater samples	fastq	P26.2012.06.400m.anqdpt.fastq	677954	138028	68	1980	537878	262618	257316	257286	110181
P26.2012.06.50m	SRR12059939	SRP268127	PRJNA640752	SAMN15226843		16S amplicon sequencing of Line P (P26) microbial communities	AMPLICON	METAGENOMIC	PCR	paired	ILLUMINA	Illumina MiSeq	16S V4-V5 amplicon sequencing of small volume (2L) seawater samples	fastq	P26.2012.06.50m.anqdpt.fastq	383510	95360	24	1058	287068	63267	61540	61335	30423
P26.2012.06.600m	SRR12059938	SRP268127	PRJNA640752	SAMN15226844		16S amplicon sequencing of Line P (P26) microbial communities	AMPLICON	METAGENOMIC	PCR	paired	ILLUMINA	Illumina MiSeq	16S V4-V5 amplicon sequencing of small volume (2L) seawater samples	fastq	P26.2012.06.600m.anqdpt.fastq	375856	82806	56	930	292064	139616	136632	136588	65930
P26.2012.06.800m	SRR12059937	SRP268127	PRJNA640752	SAMN15226845		16S amplicon sequencing of Line P (P26) microbial communities	AMPLICON	METAGENOMIC	PCR	paired	ILLUMINA	Illumina MiSeq	16S V4-V5 amplicon sequencing of small volume (2L) seawater samples	fastq	P26.2012.06.800m.anqdpt.fastq	552888	116194	42	1336	435316	204608	200424	200293	97561
P26.2012.08.1000m	SRR12059935	SRP268127	PRJNA640752	SAMN15226846		16S amplicon sequencing of Line P (P26) microbial communities	AMPLICON	METAGENOMIC	PCR	paired	ILLUMINA	Illumina MiSeq	16S V4-V5 amplicon sequencing of small volume (2L) seawater samples	fastq	P26.2012.08.1000m.anqdpt.fastq	601288	125314	48	1654	474272	227119	220808	220683	107903
P26.2012.08.100m	SRR12059934	SRP268127	PRJNA640752	SAMN15226847		16S amplicon sequencing of Line P (P26) microbial communities	AMPLICON	METAGENOMIC	PCR	paired	ILLUMINA	Illumina MiSeq	16S V4-V5 amplicon sequencing of small volume (2L) seawater samples	fastq	P26.2012.08.100m.anqdpt.fastq	642576	132902	134	1828	507712	245285	239282	239202	108210
P26.2012.08.10m	SRR12059933	SRP268127	PRJNA640752	SAMN15226848		16S amplicon sequencing of Line P (P26) microbial communities	AMPLICON	METAGENOMIC	PCR	paired	ILLUMINA	Illumina MiSeq	16S V4-V5 amplicon sequencing of small volume (2L) seawater samples	fastq	P26.2012.08.10m.anqdpt.fastq	543748	100442	80	1398	441828	201730	196906	195586	83710
P26.2012.08.1250m	SRR12059932	SRP268127	PRJNA640752	SAMN15226849		16S amplicon sequencing of Line P (P26) microbial communities	AMPLICON	METAGENOMIC	PCR	paired	ILLUMINA	Illumina MiSeq	16S V4-V5 amplicon sequencing of small volume (2L) seawater samples	fastq	P26.2012.08.1250m.anqdpt.fastq	649066	144720	34	1584	502728	240079	233163	233106	118245
P26.2012.08.1500m	SRR12059931	SRP268127	PRJNA640752	SAMN15226850		16S amplicon sequencing of Line P (P26) microbial communities	AMPLICON	METAGENOMIC	PCR	paired	ILLUMINA	Illumina MiSeq	16S V4-V5 amplicon sequencing of small volume (2L) seawater samples	fastq	P26.2012.08.1500m.anqdpt.fastq	619564	126034	50	1456	492024	238314	231429	231367	120953
P26.2012.08.2000m	SRR12059930	SRP268127	PRJNA640752	SAMN15226851		16S amplicon sequencing of Line P (P26) microbial communities	AMPLICON	METAGENOMIC	PCR	paired	ILLUMINA	Illumina MiSeq	16S V4-V5 amplicon sequencing of small volume (2L) seawater samples	fastq	P26.2012.08.2000m.anqdpt.fastq	575052	125100	16	1498	448438	206783	201069	200928	97837
P26.2012.08.200m	SRR12059929	SRP268127	PRJNA640752	SAMN15226852		16S amplicon sequencing of Line P (P26) microbial communities	AMPLICON	METAGENOMIC	PCR	paired	ILLUMINA	Illumina MiSeq	16S V4-V5 amplicon sequencing of small volume (2L) seawater samples	fastq	P26.2012.08.200m.anqdpt.fastq	708070	141500	44	1758	564768	273739	267182	267116	115074
P26.2012.08.25m	SRR12059928	SRP268127	PRJNA640752	SAMN15226853		16S amplicon sequencing of Line P (P26) microbial communities	AMPLICON	METAGENOMIC	PCR	paired	ILLUMINA	Illumina MiSeq	16S V4-V5 amplicon sequencing of small volume (2L) seawater samples	fastq	P26.2012.08.25m.anqdpt.fastq	515442	92782	88	1354	421218	195982	191256	191039	82186
P26.2012.08.3000m	SRR12059927	SRP268127	PRJNA640752	SAMN15226854		16S amplicon sequencing of Line P (P26) microbial communities	AMPLICON	METAGENOMIC	PCR	paired	ILLUMINA	Illumina MiSeq	16S V4-V5 amplicon sequencing of small volume (2L) seawater samples	fastq	P26.2012.08.3000m.anqdpt.fastq	539750	113478	12	1316	424944	202465	196613	196534	94607
P26.2012.08.300m	SRR12059926	SRP268127	PRJNA640752	SAMN15226855		16S amplicon sequencing of Line P (P26) microbial communities	AMPLICON	METAGENOMIC	PCR	paired	ILLUMINA	Illumina MiSeq	16S V4-V5 amplicon sequencing of small volume (2L) seawater samples	fastq	P26.2012.08.300m.anqdpt.fastq	639856	135634	76	1696	502450	244212	237850	237820	110905
P26.2012.08.4000m	SRR12059924	SRP268127	PRJNA640752	SAMN15226856		16S amplicon sequencing of Line P (P26) microbial communities	AMPLICON	METAGENOMIC	PCR	paired	ILLUMINA	Illumina MiSeq	16S V4-V5 amplicon sequencing of small volume (2L) seawater samples	fastq	P26.2012.08.4000m.anqdpt.fastq	591246	139140	12	1582	450512	215943	210734	210682	103397
P26.2012.08.400m	SRR12059923	SRP268127	PRJNA640752	SAMN15226857		16S amplicon sequencing of Line P (P26) microbial communities	AMPLICON	METAGENOMIC	PCR	paired	ILLUMINA	Illumina MiSeq	16S V4-V5 amplicon sequencing of small volume (2L) seawater samples	fastq	P26.2012.08.400m.anqdpt.fastq	622674	122828	34	1576	498236	240502	233765	233699	106525
P26.2012.08.50m	SRR12059922	SRP268127	PRJNA640752	SAMN15226858		16S amplicon sequencing of Line P (P26) microbial communities	AMPLICON	METAGENOMIC	PCR	paired	ILLUMINA	Illumina MiSeq	16S V4-V5 amplicon sequencing of small volume (2L) seawater samples	fastq	P26.2012.08.50m.anqdpt.fastq	632212	106534	160	1398	524120	246917	241038	240922	104052
P26.2012.08.600m	SRR12059921	SRP268127	PRJNA640752	SAMN15226859		16S amplicon sequencing of Line P (P26) microbial communities	AMPLICON	METAGENOMIC	PCR	paired	ILLUMINA	Illumina MiSeq	16S V4-V5 amplicon sequencing of small volume (2L) seawater samples	fastq	P26.2012.08.600m.anqdpt.fastq	574568	132010	46	1632	440880	208482	202879	202766	97370
P26.2012.08.800m	SRR12059920	SRP268127	PRJNA640752	SAMN15226860		16S amplicon sequencing of Line P (P26) microbial communities	AMPLICON	METAGENOMIC	PCR	paired	ILLUMINA	Illumina MiSeq	16S V4-V5 amplicon sequencing of small volume (2L) seawater samples	fastq	P26.2012.08.800m.anqdpt.fastq	647492	133072	26	1798	512596	235238	228537	228450	110980
P26.2012.08.B-10m	SRR12059919	SRP268127	PRJNA640752	SAMN15226861		16S amplicon sequencing of Line P (P26) microbial communities	AMPLICON	METAGENOMIC	PCR	paired	ILLUMINA	Illumina MiSeq	16S V4-V5 amplicon sequencing of small volume (2L) seawater samples	fastq	P26.2012.08.B-10m.anqdpt.fastq	462260	100676	24	1270	360290	165355	161083	160943	81521
P26.2013.02.1000m	SRR12059918	SRP268127	PRJNA640752	SAMN15226862		16S amplicon sequencing of Line P (P26) microbial communities	AMPLICON	METAGENOMIC	PCR	paired	ILLUMINA	Illumina MiSeq	16S V4-V5 amplicon sequencing of small volume (2L) seawater samples	fastq	P26.2013.02.1000m.anqdpt.fastq	611310	130042	40	1606	479622	232514	226998	226938	122311
P26.2013.02.100m	SRR12059917	SRP268127	PRJNA640752	SAMN15226863		16S amplicon sequencing of Line P (P26) microbial communities	AMPLICON	METAGENOMIC	PCR	paired	ILLUMINA	Illumina MiSeq	16S V4-V5 amplicon sequencing of small volume (2L) seawater samples	fastq	P26.2013.02.100m.anqdpt.fastq	751730	139656	208	1998	609868	287287	279624	279530	136738
P26.2013.02.10m	SRR12059916	SRP268127	PRJNA640752	SAMN15226864		16S amplicon sequencing of Line P (P26) microbial communities	AMPLICON	METAGENOMIC	PCR	paired	ILLUMINA	Illumina MiSeq	16S V4-V5 amplicon sequencing of small volume (2L) seawater samples	fastq	P26.2013.02.10m.anqdpt.fastq	689822	139834	122	1742	548124	252234	245784	245559	118961
P26.2013.02.1250m	SRR12059915	SRP268127	PRJNA640752	SAMN15226865		16S amplicon sequencing of Line P (P26) microbial communities	AMPLICON	METAGENOMIC	PCR	paired	ILLUMINA	Illumina MiSeq	16S V4-V5 amplicon sequencing of small volume (2L) seawater samples	fastq	P26.2013.02.1250m.anqdpt.fastq	762724	173046	70	1868	587740	282390	275797	275743	142588
P26.2013.02.1500m	SRR12059913	SRP268127	PRJNA640752	SAMN15226866		16S amplicon sequencing of Line P (P26) microbial communities	AMPLICON	METAGENOMIC	PCR	paired	ILLUMINA	Illumina MiSeq	16S V4-V5 amplicon sequencing of small volume (2L) seawater samples	fastq	P26.2013.02.1500m.anqdpt.fastq	483500	114578	42	1130	367750	176085	172110	172048	90146
P26.2013.02.150m	SRR12059912	SRP268127	PRJNA640752	SAMN15226867		16S amplicon sequencing of Line P (P26) microbial communities	AMPLICON	METAGENOMIC	PCR	paired	ILLUMINA	Illumina MiSeq	16S V4-V5 amplicon sequencing of small volume (2L) seawater samples	fastq	P26.2013.02.150m.anqdpt.fastq	631022	151260	148	1648	477966	216336	210704	210493	96104
P26.2013.02.200m	SRR12059911	SRP268127	PRJNA640752	SAMN15226868		16S amplicon sequencing of Line P (P26) microbial communities	AMPLICON	METAGENOMIC	PCR	paired	ILLUMINA	Illumina MiSeq	16S V4-V5 amplicon sequencing of small volume (2L) seawater samples	fastq	P26.2013.02.200m.anqdpt.fastq	597958	129708	74	1400	466776	222055	216273	216160	99610
P26.2013.02.25m	SRR12059910	SRP268127	PRJNA640752	SAMN15226869		16S amplicon sequencing of Line P (P26) microbial communities	AMPLICON	METAGENOMIC	PCR	paired	ILLUMINA	Illumina MiSeq	16S V4-V5 amplicon sequencing of small volume (2L) seawater samples	fastq	P26.2013.02.25m.anqdpt.fastq	526130	107612	76	1624	416818	187168	182484	182233	88964
P26.2013.02.3000m	SRR12059909	SRP268127	PRJNA640752	SAMN15226870		16S amplicon sequencing of Line P (P26) microbial communities	AMPLICON	METAGENOMIC	PCR	paired	ILLUMINA	Illumina MiSeq	16S V4-V5 amplicon sequencing of small volume (2L) seawater samples	fastq	P26.2013.02.3000m.anqdpt.fastq	512492	106318	44	1110	405020	192985	188353	188308	97944
P26.2013.02.300m	SRR12059908	SRP268127	PRJNA640752	SAMN15226871		16S amplicon sequencing of Line P (P26) microbial communities	AMPLICON	METAGENOMIC	PCR	paired	ILLUMINA	Illumina MiSeq	16S V4-V5 amplicon sequencing of small volume (2L) seawater samples	fastq	P26.2013.02.300m.anqdpt.fastq	783118	161844	90	2076	619108	301308	294286	294235	139939
P26.2013.02.400m	SRR12059907	SRP268127	PRJNA640752	SAMN15226872		16S amplicon sequencing of Line P (P26) microbial communities	AMPLICON	METAGENOMIC	PCR	paired	ILLUMINA	Illumina MiSeq	16S V4-V5 amplicon sequencing of small volume (2L) seawater samples	fastq	P26.2013.02.400m.anqdpt.fastq	620632	143500	82	1562	475488	229970	224543	224497	111754
P26.2013.02.50m	SRR12059906	SRP268127	PRJNA640752	SAMN15226873		16S amplicon sequencing of Line P (P26) microbial communities	AMPLICON	METAGENOMIC	PCR	paired	ILLUMINA	Illumina MiSeq	16S V4-V5 amplicon sequencing of small volume (2L) seawater samples	fastq	P26.2013.02.50m.anqdpt.fastq	724938	139064	98	1974	583802	269546	262617	262412	127550
P26.2013.02.600m	SRR12059905	SRP268127	PRJNA640752	SAMN15226874		16S amplicon sequencing of Line P (P26) microbial communities	AMPLICON	METAGENOMIC	PCR	paired	ILLUMINA	Illumina MiSeq	16S V4-V5 amplicon sequencing of small volume (2L) seawater samples	fastq	P26.2013.02.600m.anqdpt.fastq	544710	129700	52	1376	413582	200331	195676	195657	99472
P26.2013.02.800m	SRR12059904	SRP268127	PRJNA640752	SAMN15226875		16S amplicon sequencing of Line P (P26) microbial communities	AMPLICON	METAGENOMIC	PCR	paired	ILLUMINA	Illumina MiSeq	16S V4-V5 amplicon sequencing of small volume (2L) seawater samples	fastq	P26.2013.02.800m.anqdpt.fastq	682068	146398	68	1904	533698	258766	252624	252547	129827
P26.2013.06.1000m	SRR12059902	SRP268127	PRJNA640752	SAMN15226876		16S amplicon sequencing of Line P (P26) microbial communities	AMPLICON	METAGENOMIC	PCR	paired	ILLUMINA	Illumina MiSeq	16S V4-V5 amplicon sequencing of small volume (2L) seawater samples	fastq	P26.2013.06.1000m.anqdpt.fastq	638684	129220	28	1924	507512	245131	238095	237979	117551
P26.2013.06.100m	SRR12059901	SRP268127	PRJNA640752	SAMN15226877		16S amplicon sequencing of Line P (P26) microbial communities	AMPLICON	METAGENOMIC	PCR	paired	ILLUMINA	Illumina MiSeq	16S V4-V5 amplicon sequencing of small volume (2L) seawater samples	fastq	P26.2013.06.100m.anqdpt.fastq	585282	110552	50	1480	473200	229489	223796	223679	107553
P26.2013.06.10m	SRR12059900	SRP268127	PRJNA640752	SAMN15226878		16S amplicon sequencing of Line P (P26) microbial communities	AMPLICON	METAGENOMIC	PCR	paired	ILLUMINA	Illumina MiSeq	16S V4-V5 amplicon sequencing of small volume (2L) seawater samples	fastq	P26.2013.06.10m.anqdpt.fastq	393978	76742	44	1254	315938	145644	142036	141989	70337
P26.2013.06.1500m	SRR12059899	SRP268127	PRJNA640752	SAMN15226879		16S amplicon sequencing of Line P (P26) microbial communities	AMPLICON	METAGENOMIC	PCR	paired	ILLUMINA	Illumina MiSeq	16S V4-V5 amplicon sequencing of small volume (2L) seawater samples	fastq	P26.2013.06.1500m.anqdpt.fastq	673214	136216	60	1726	535212	256980	249247	249171	125906
P26.2013.06.150m	SRR12059898	SRP268127	PRJNA640752	SAMN15226880		16S amplicon sequencing of Line P (P26) microbial communities	AMPLICON	METAGENOMIC	PCR	paired	ILLUMINA	Illumina MiSeq	16S V4-V5 amplicon sequencing of small volume (2L) seawater samples	fastq	P26.2013.06.150m.anqdpt.fastq	647884	124954	26	1454	521450	252132	245924	245838	116591
P26.2013.06.2000m	SRR12059897	SRP268127	PRJNA640752	SAMN15226881		16S amplicon sequencing of Line P (P26) microbial communities	AMPLICON	METAGENOMIC	PCR	paired	ILLUMINA	Illumina MiSeq	16S V4-V5 amplicon sequencing of small volume (2L) seawater samples	fastq	P26.2013.06.2000m.anqdpt.fastq	804288	170178	48	2180	631882	303092	294436	294368	147467
P26.2013.06.200m	SRR12059896	SRP268127	PRJNA640752	SAMN15226882		16S amplicon sequencing of Line P (P26) microbial communities	AMPLICON	METAGENOMIC	PCR	paired	ILLUMINA	Illumina MiSeq	16S V4-V5 amplicon sequencing of small volume (2L) seawater samples	fastq	P26.2013.06.200m.anqdpt.fastq	570940	120316	48	1432	449144	212224	207082	206962	98775
P26.2013.06.25m	SRR12059895	SRP268127	PRJNA640752	SAMN15226883		16S amplicon sequencing of Line P (P26) microbial communities	AMPLICON	METAGENOMIC	PCR	paired	ILLUMINA	Illumina MiSeq	16S V4-V5 amplicon sequencing of small volume (2L) seawater samples	fastq	P26.2013.06.25m.anqdpt.fastq	638646	114334	50	1636	522626	234845	228970	228905	100877
P26.2013.06.3000m	SRR12059894	SRP268127	PRJNA640752	SAMN15226884		16S amplicon sequencing of Line P (P26) microbial communities	AMPLICON	METAGENOMIC	PCR	paired	ILLUMINA	Illumina MiSeq	16S V4-V5 amplicon sequencing of small volume (2L) seawater samples	fastq	P26.2013.06.3000m.anqdpt.fastq	495666	110620	30	1286	383730	179756	175062	175004	93697
P26.2013.06.300m	SRR12059893	SRP268127	PRJNA640752	SAMN15226885		16S amplicon sequencing of Line P (P26) microbial communities	AMPLICON	METAGENOMIC	PCR	paired	ILLUMINA	Illumina MiSeq	16S V4-V5 amplicon sequencing of small volume (2L) seawater samples	fastq	P26.2013.06.300m.anqdpt.fastq	674478	141742	50	1658	531028	257614	249803	249715	117724
P26.2013.06.4000m	SRR12059891	SRP268127	PRJNA640752	SAMN15226886		16S amplicon sequencing of Line P (P26) microbial communities	AMPLICON	METAGENOMIC	PCR	paired	ILLUMINA	Illumina MiSeq	16S V4-V5 amplicon sequencing of small volume (2L) seawater samples	fastq	P26.2013.06.4000m.anqdpt.fastq	478940	109152	38	1396	368354	157781	153754	153614	76527
P26.2013.06.400m	SRR12059890	SRP268127	PRJNA640752	SAMN15226887		16S amplicon sequencing of Line P (P26) microbial communities	AMPLICON	METAGENOMIC	PCR	paired	ILLUMINA	Illumina MiSeq	16S V4-V5 amplicon sequencing of small volume (2L) seawater samples	fastq	P26.2013.06.400m.anqdpt.fastq	596046	125820	88	1734	468404	225591	217918	217350	107159
P26.2013.06.50m	SRR12059889	SRP268127	PRJNA640752	SAMN15226888		16S amplicon sequencing of Line P (P26) microbial communities	AMPLICON	METAGENOMIC	PCR	paired	ILLUMINA	Illumina MiSeq	16S V4-V5 amplicon sequencing of small volume (2L) seawater samples	fastq	P26.2013.06.50m.anqdpt.fastq	475468	86538	100	1300	387530	186829	182287	182229	81767
P26.2013.06.600m	SRR12059888	SRP268127	PRJNA640752	SAMN15226889		16S amplicon sequencing of Line P (P26) microbial communities	AMPLICON	METAGENOMIC	PCR	paired	ILLUMINA	Illumina MiSeq	16S V4-V5 amplicon sequencing of small volume (2L) seawater samples	fastq	P26.2013.06.600m.anqdpt.fastq	695918	147198	112	1960	546648	262679	255303	255191	122517
P26.2013.06.800m	SRR12059887	SRP268127	PRJNA640752	SAMN15226890		16S amplicon sequencing of Line P (P26) microbial communities	AMPLICON	METAGENOMIC	PCR	paired	ILLUMINA	Illumina MiSeq	16S V4-V5 amplicon sequencing of small volume (2L) seawater samples	fastq	P26.2013.06.800m.anqdpt.fastq	689808	140924	38	1912	546934	258438	251319	251186	121629
P26.2013.08.1000m	SRR12059886	SRP268127	PRJNA640752	SAMN15226891		16S amplicon sequencing of Line P (P26) microbial communities	AMPLICON	METAGENOMIC	PCR	paired	ILLUMINA	Illumina MiSeq	16S V4-V5 amplicon sequencing of small volume (2L) seawater samples	fastq	P26.2013.08.1000m.anqdpt.fastq	501602	113124	26	1048	387404	184453	179747	179675	91766
P26.2013.08.10m	SRR12059885	SRP268127	PRJNA640752	SAMN15226892		16S amplicon sequencing of Line P (P26) microbial communities	AMPLICON	METAGENOMIC	PCR	paired	ILLUMINA	Illumina MiSeq	16S V4-V5 amplicon sequencing of small volume (2L) seawater samples	fastq	P26.2013.08.10m.anqdpt.fastq	646372	109580	46	1620	535126	251280	244809	244715	104621
P26.2013.08.1250m	SRR12059884	SRP268127	PRJNA640752	SAMN15226893		16S amplicon sequencing of Line P (P26) microbial communities	AMPLICON	METAGENOMIC	PCR	paired	ILLUMINA	Illumina MiSeq	16S V4-V5 amplicon sequencing of small volume (2L) seawater samples	fastq	P26.2013.08.1250m.anqdpt.fastq	616712	128182	56	1666	486808	235826	230566	230521	118918
P26.2013.08.1500m	SRR12059883	SRP268127	PRJNA640752	SAMN15226894		16S amplicon sequencing of Line P (P26) microbial communities	AMPLICON	METAGENOMIC	PCR	paired	ILLUMINA	Illumina MiSeq	16S V4-V5 amplicon sequencing of small volume (2L) seawater samples	fastq	P26.2013.08.1500m.anqdpt.fastq	595588	116548	74	1532	477434	232476	227288	227218	115821
P26.2013.08.150m	SRR12059882	SRP268127	PRJNA640752	SAMN15226895		16S amplicon sequencing of Line P (P26) microbial communities	AMPLICON	METAGENOMIC	PCR	paired	ILLUMINA	Illumina MiSeq	16S V4-V5 amplicon sequencing of small volume (2L) seawater samples	fastq	P26.2013.08.150m.anqdpt.fastq	631050	153630	84	1840	475496	225167	219551	219468	101033
P26.2013.08.2000m	SRR12059848	SRP268127	PRJNA640752	SAMN15226896		16S amplicon sequencing of Line P (P26) microbial communities	AMPLICON	METAGENOMIC	PCR	paired	ILLUMINA	Illumina MiSeq	16S V4-V5 amplicon sequencing of small volume (2L) seawater samples	fastq	P26.2013.08.2000m.anqdpt.fastq	713540	147666	56	1786	564032	273388	267095	267038	134306
P26.2013.08.3000m	SRR12059847	SRP268127	PRJNA640752	SAMN15226897		16S amplicon sequencing of Line P (P26) microbial communities	AMPLICON	METAGENOMIC	PCR	paired	ILLUMINA	Illumina MiSeq	16S V4-V5 amplicon sequencing of small volume (2L) seawater samples	fastq	P26.2013.08.3000m.anqdpt.fastq	580052	116240	3700	1394	458718	222295	217321	217261	115723
P26.2013.08.300m	SRR12059846	SRP268127	PRJNA640752	SAMN15226898		16S amplicon sequencing of Line P (P26) microbial communities	AMPLICON	METAGENOMIC	PCR	paired	ILLUMINA	Illumina MiSeq	16S V4-V5 amplicon sequencing of small volume (2L) seawater samples	fastq	P26.2013.08.300m.anqdpt.fastq	608330	121138	96	1652	485444	234113	227856	227796	109228
P26.2013.08.4000m	SRR12059845	SRP268127	PRJNA640752	SAMN15226899		16S amplicon sequencing of Line P (P26) microbial communities	AMPLICON	METAGENOMIC	PCR	paired	ILLUMINA	Illumina MiSeq	16S V4-V5 amplicon sequencing of small volume (2L) seawater samples	fastq	P26.2013.08.4000m.anqdpt.fastq	604404	119268	26	1274	483836	234854	229432	229363	110854
P26.2013.08.50m	SRR12059844	SRP268127	PRJNA640752	SAMN15226900		16S amplicon sequencing of Line P (P26) microbial communities	AMPLICON	METAGENOMIC	PCR	paired	ILLUMINA	Illumina MiSeq	16S V4-V5 amplicon sequencing of small volume (2L) seawater samples	fastq	P26.2013.08.50m.anqdpt.fastq	569296	109832	38	1806	457618	201509	196188	195929	90174
P26.2013.08.600m	SRR12059843	SRP268127	PRJNA640752	SAMN15226901		16S amplicon sequencing of Line P (P26) microbial communities	AMPLICON	METAGENOMIC	PCR	paired	ILLUMINA	Illumina MiSeq	16S V4-V5 amplicon sequencing of small volume (2L) seawater samples	fastq	P26.2013.08.600m.anqdpt.fastq	569832	126740	42	1536	441514	211767	206294	206192	101759
P26.2013.08.B-10m	SRR12059842	SRP268127	PRJNA640752	SAMN15226902		16S amplicon sequencing of Line P (P26) microbial communities	AMPLICON	METAGENOMIC	PCR	paired	ILLUMINA	Illumina MiSeq	16S V4-V5 amplicon sequencing of small volume (2L) seawater samples	fastq	P26.2013.08.B-10m.anqdpt.fastq	615432	134606	36	1568	479222	209879	204720	204605	107357
P26.2014.02.1000m	SRR12059841	SRP268127	PRJNA640752	SAMN15226903		16S amplicon sequencing of Line P (P26) microbial communities	AMPLICON	METAGENOMIC	PCR	paired	ILLUMINA	Illumina MiSeq	16S V4-V5 amplicon sequencing of small volume (2L) seawater samples	fastq	P26.2014.02.1000m.anqdpt.fastq	523574	118856	42	878	403798	193543	188163	188071	102199
P26.2014.02.100m	SRR12059840	SRP268127	PRJNA640752	SAMN15226904		16S amplicon sequencing of Line P (P26) microbial communities	AMPLICON	METAGENOMIC	PCR	paired	ILLUMINA	Illumina MiSeq	16S V4-V5 amplicon sequencing of small volume (2L) seawater samples	fastq	P26.2014.02.100m.anqdpt.fastq	600774	116952	64	1914	481844	230202	224499	224384	111266
P26.2014.02.10m	SRR12059839	SRP268127	PRJNA640752	SAMN15226905		16S amplicon sequencing of Line P (P26) microbial communities	AMPLICON	METAGENOMIC	PCR	paired	ILLUMINA	Illumina MiSeq	16S V4-V5 amplicon sequencing of small volume (2L) seawater samples	fastq	P26.2014.02.10m.anqdpt.fastq	754026	150852	54	1980	601140	290620	283719	283570	137401
P26.2014.02.1250m	SRR12059837	SRP268127	PRJNA640752	SAMN15226906		16S amplicon sequencing of Line P (P26) microbial communities	AMPLICON	METAGENOMIC	PCR	paired	ILLUMINA	Illumina MiSeq	16S V4-V5 amplicon sequencing of small volume (2L) seawater samples	fastq	P26.2014.02.1250m.anqdpt.fastq	551302	125466	44	1064	424728	204558	199051	198976	109814
P26.2014.02.1500m	SRR12059836	SRP268127	PRJNA640752	SAMN15226907		16S amplicon sequencing of Line P (P26) microbial communities	AMPLICON	METAGENOMIC	PCR	paired	ILLUMINA	Illumina MiSeq	16S V4-V5 amplicon sequencing of small volume (2L) seawater samples	fastq	P26.2014.02.1500m.anqdpt.fastq	604392	134568	106	1350	468368	223987	217582	217409	120846
P26.2014.02.150m	SRR12059835	SRP268127	PRJNA640752	SAMN15226908		16S amplicon sequencing of Line P (P26) microbial communities	AMPLICON	METAGENOMIC	PCR	paired	ILLUMINA	Illumina MiSeq	16S V4-V5 amplicon sequencing of small volume (2L) seawater samples	fastq	P26.2014.02.150m.anqdpt.fastq	492764	101478	72	1406	389808	186153	181525	181475	90653
P26.2014.02.2000m	SRR12059834	SRP268127	PRJNA640752	SAMN15226909		16S amplicon sequencing of Line P (P26) microbial communities	AMPLICON	METAGENOMIC	PCR	paired	ILLUMINA	Illumina MiSeq	16S V4-V5 amplicon sequencing of small volume (2L) seawater samples	fastq	P26.2014.02.2000m.anqdpt.fastq	601742	135882	94	1066	464700	223089	216992	216865	117642
P26.2014.02.200m	SRR12059833	SRP268127	PRJNA640752	SAMN15226910		16S amplicon sequencing of Line P (P26) microbial communities	AMPLICON	METAGENOMIC	PCR	paired	ILLUMINA	Illumina MiSeq	16S V4-V5 amplicon sequencing of small volume (2L) seawater samples	fastq	P26.2014.02.200m.anqdpt.fastq	548972	113996	50	1268	433658	209846	204582	204522	96805
P26.2014.02.25m	SRR12059832	SRP268127	PRJNA640752	SAMN15226911		16S amplicon sequencing of Line P (P26) microbial communities	AMPLICON	METAGENOMIC	PCR	paired	ILLUMINA	Illumina MiSeq	16S V4-V5 amplicon sequencing of small volume (2L) seawater samples	fastq	P26.2014.02.25m.anqdpt.fastq	600904	114790	96	1706	484312	234208	228757	228618	110312
P26.2014.02.3000m	SRR12059831	SRP268127	PRJNA640752	SAMN15226912		16S amplicon sequencing of Line P (P26) microbial communities	AMPLICON	METAGENOMIC	PCR	paired	ILLUMINA	Illumina MiSeq	16S V4-V5 amplicon sequencing of small volume (2L) seawater samples	fastq	P26.2014.02.3000m.anqdpt.fastq	479334	105210	82	768	373274	178272	174094	174053	94412
P26.2014.02.300m	SRR12059830	SRP268127	PRJNA640752	SAMN15226913		16S amplicon sequencing of Line P (P26) microbial communities	AMPLICON	METAGENOMIC	PCR	paired	ILLUMINA	Illumina MiSeq	16S V4-V5 amplicon sequencing of small volume (2L) seawater samples	fastq	P26.2014.02.300m.anqdpt.fastq	622042	136882	54	1788	483318	231162	225181	225138	105758
P26.2014.02.4000m	SRR12059829	SRP268127	PRJNA640752	SAMN15226914		16S amplicon sequencing of Line P (P26) microbial communities	AMPLICON	METAGENOMIC	PCR	paired	ILLUMINA	Illumina MiSeq	16S V4-V5 amplicon sequencing of small volume (2L) seawater samples	fastq	P26.2014.02.4000m.anqdpt.fastq	493010	120296	36	904	371774	178163	173858	173807	87798
P26.2014.02.400m	SRR12059828	SRP268127	PRJNA640752	SAMN15226915		16S amplicon sequencing of Line P (P26) microbial communities	AMPLICON	METAGENOMIC	PCR	paired	ILLUMINA	Illumina MiSeq	16S V4-V5 amplicon sequencing of small volume (2L) seawater samples	fastq	P26.2014.02.400m.anqdpt.fastq	500980	109852	44	1290	389794	174328	170098	170040	83936
P26.2014.02.50m	SRR12059826	SRP268127	PRJNA640752	SAMN15226916		16S amplicon sequencing of Line P (P26) microbial communities	AMPLICON	METAGENOMIC	PCR	paired	ILLUMINA	Illumina MiSeq	16S V4-V5 amplicon sequencing of small volume (2L) seawater samples	fastq	P26.2014.02.50m.anqdpt.fastq	588850	112076	76	1630	475068	226028	220282	220161	109363
P26.2014.02.600m	SRR12059825	SRP268127	PRJNA640752	SAMN15226917		16S amplicon sequencing of Line P (P26) microbial communities	AMPLICON	METAGENOMIC	PCR	paired	ILLUMINA	Illumina MiSeq	16S V4-V5 amplicon sequencing of small volume (2L) seawater samples	fastq	P26.2014.02.600m.anqdpt.fastq	538174	113516	40	1064	423554	198566	193034	192946	100535
P26.2014.02.800m	SRR12059824	SRP268127	PRJNA640752	SAMN15226918		16S amplicon sequencing of Line P (P26) microbial communities	AMPLICON	METAGENOMIC	PCR	paired	ILLUMINA	Illumina MiSeq	16S V4-V5 amplicon sequencing of small volume (2L) seawater samples	fastq	P26.2014.02.800m.anqdpt.fastq	564162	126820	104	1128	436110	196832	191449	191349	106063
P26.2014.02.B-10m	SRR12059823	SRP268127	PRJNA640752	SAMN15226919		16S amplicon sequencing of Line P (P26) microbial communities	AMPLICON	METAGENOMIC	PCR	paired	ILLUMINA	Illumina MiSeq	16S V4-V5 amplicon sequencing of small volume (2L) seawater samples	fastq	P26.2014.02.B-10m.anqdpt.fastq	548318	126240	50	1166	420862	201677	196779	196679	100524
P26.2014.06.10m	SRR12059822	SRP268127	PRJNA640752	SAMN15226920		16S amplicon sequencing of Line P (P26) microbial communities	AMPLICON	METAGENOMIC	PCR	paired	ILLUMINA	Illumina MiSeq	16S V4-V5 amplicon sequencing of small volume (2L) seawater samples	fastq	P26.2014.06.10m.anqdpt.fastq	585732	108632	30	1050	476020	225192	219505	219299	95529
P26.2014.06.25m	SRR12059821	SRP268127	PRJNA640752	SAMN15226921		16S amplicon sequencing of Line P (P26) microbial communities	AMPLICON	METAGENOMIC	PCR	paired	ILLUMINA	Illumina MiSeq	16S V4-V5 amplicon sequencing of small volume (2L) seawater samples	fastq	P26.2014.06.25m.anqdpt.fastq	605624	116050	96	1404	488074	231293	225514	225344	99551
P26.2014.06.50m	SRR12059820	SRP268127	PRJNA640752	SAMN15226922		16S amplicon sequencing of Line P (P26) microbial communities	AMPLICON	METAGENOMIC	PCR	paired	ILLUMINA	Illumina MiSeq	16S V4-V5 amplicon sequencing of small volume (2L) seawater samples	fastq	P26.2014.06.50m.anqdpt.fastq	521526	97702	56	1234	422532	199724	194864	194716	87841
P26.2014.08.1000m	SRR12059819	SRP268127	PRJNA640752	SAMN15226923		16S amplicon sequencing of Line P (P26) microbial communities	AMPLICON	METAGENOMIC	PCR	paired	ILLUMINA	Illumina MiSeq	16S V4-V5 amplicon sequencing of small volume (2L) seawater samples	fastq	P26.2014.08.1000m.anqdpt.fastq	750984	166464	52	1416	583052	283813	275748	275648	143291
P26.2014.08.100m	SRR12059818	SRP268127	PRJNA640752	SAMN15226924		16S amplicon sequencing of Line P (P26) microbial communities	AMPLICON	METAGENOMIC	PCR	paired	ILLUMINA	Illumina MiSeq	16S V4-V5 amplicon sequencing of small volume (2L) seawater samples	fastq	P26.2014.08.100m.anqdpt.fastq	460448	109048	136	1048	350216	154348	150385	150242	78743
P26.2014.08.10m	SRR12059785	SRP268127	PRJNA640752	SAMN15226925		16S amplicon sequencing of Line P (P26) microbial communities	AMPLICON	METAGENOMIC	PCR	paired	ILLUMINA	Illumina MiSeq	16S V4-V5 amplicon sequencing of small volume (2L) seawater samples	fastq	P26.2014.08.10m.anqdpt.fastq	576702	112808	66	1316	462512	217139	211930	211700	102951
P26.2014.08.1250m	SRR12059783	SRP268127	PRJNA640752	SAMN15226926		16S amplicon sequencing of Line P (P26) microbial communities	AMPLICON	METAGENOMIC	PCR	paired	ILLUMINA	Illumina MiSeq	16S V4-V5 amplicon sequencing of small volume (2L) seawater samples	fastq	P26.2014.08.1250m.anqdpt.fastq	579058	126948	54	1024	451032	218423	211843	211744	113010
P26.2014.08.1500m	SRR12059782	SRP268127	PRJNA640752	SAMN15226927		16S amplicon sequencing of Line P (P26) microbial communities	AMPLICON	METAGENOMIC	PCR	paired	ILLUMINA	Illumina MiSeq	16S V4-V5 amplicon sequencing of small volume (2L) seawater samples	fastq	P26.2014.08.1500m.anqdpt.fastq	544962	135856	44	1124	407938	193404	188702	188620	102930
P26.2014.08.150m	SRR12059781	SRP268127	PRJNA640752	SAMN15226928		16S amplicon sequencing of Line P (P26) microbial communities	AMPLICON	METAGENOMIC	PCR	paired	ILLUMINA	Illumina MiSeq	16S V4-V5 amplicon sequencing of small volume (2L) seawater samples	fastq	P26.2014.08.150m.anqdpt.fastq	566986	117690	56	1090	448150	206213	200096	199966	99619
P26.2014.08.2000m	SRR12059780	SRP268127	PRJNA640752	SAMN15226929		16S amplicon sequencing of Line P (P26) microbial communities	AMPLICON	METAGENOMIC	PCR	paired	ILLUMINA	Illumina MiSeq	16S V4-V5 amplicon sequencing of small volume (2L) seawater samples	fastq	P26.2014.08.2000m.anqdpt.fastq	539428	121138	68	1062	417160	198777	193731	193668	103170
P26.2014.08.200m	SRR12059779	SRP268127	PRJNA640752	SAMN15226930		16S amplicon sequencing of Line P (P26) microbial communities	AMPLICON	METAGENOMIC	PCR	paired	ILLUMINA	Illumina MiSeq	16S V4-V5 amplicon sequencing of small volume (2L) seawater samples	fastq	P26.2014.08.200m.anqdpt.fastq	761302	179418	66	1746	580070	280482	272556	272438	131907
P26.2014.08.25m	SRR12059778	SRP268127	PRJNA640752	SAMN15226931		16S amplicon sequencing of Line P (P26) microbial communities	AMPLICON	METAGENOMIC	PCR	paired	ILLUMINA	Illumina MiSeq	16S V4-V5 amplicon sequencing of small volume (2L) seawater samples	fastq	P26.2014.08.25m.anqdpt.fastq	529600	101294	42	1006	427258	196878	191926	191594	94962
P26.2014.08.3000m	SRR12059777	SRP268127	PRJNA640752	SAMN15226932		16S amplicon sequencing of Line P (P26) microbial communities	AMPLICON	METAGENOMIC	PCR	paired	ILLUMINA	Illumina MiSeq	16S V4-V5 amplicon sequencing of small volume (2L) seawater samples	fastq	P26.2014.08.3000m.anqdpt.fastq	601856	141586	70	1142	459058	220677	215185	215113	109562
P26.2014.08.300m	SRR12059776	SRP268127	PRJNA640752	SAMN15226933		16S amplicon sequencing of Line P (P26) microbial communities	AMPLICON	METAGENOMIC	PCR	paired	ILLUMINA	Illumina MiSeq	16S V4-V5 amplicon sequencing of small volume (2L) seawater samples	fastq	P26.2014.08.300m.anqdpt.fastq	708406	142606	36	1490	564274	275481	267593	267505	124159
P26.2014.08.4000m	SRR12059775	SRP268127	PRJNA640752	SAMN15226934		16S amplicon sequencing of Line P (P26) microbial communities	AMPLICON	METAGENOMIC	PCR	paired	ILLUMINA	Illumina MiSeq	16S V4-V5 amplicon sequencing of small volume (2L) seawater samples	fastq	P26.2014.08.4000m.anqdpt.fastq	594422	138700	32	1328	454362	219875	214297	214213	106932
P26.2014.08.400m	SRR12059774	SRP268127	PRJNA640752	SAMN15226935		16S amplicon sequencing of Line P (P26) microbial communities	AMPLICON	METAGENOMIC	PCR	paired	ILLUMINA	Illumina MiSeq	16S V4-V5 amplicon sequencing of small volume (2L) seawater samples	fastq	P26.2014.08.400m.anqdpt.fastq	700692	146094	62	1474	553062	271558	263403	263318	128821
P26.2014.08.50m	SRR12059771	SRP268127	PRJNA640752	SAMN15226936		16S amplicon sequencing of Line P (P26) microbial communities	AMPLICON	METAGENOMIC	PCR	paired	ILLUMINA	Illumina MiSeq	16S V4-V5 amplicon sequencing of small volume (2L) seawater samples	fastq	P26.2014.08.50m.anqdpt.fastq	554072	107776	122	1070	445104	206309	201289	201120	96161
P26.2014.08.600m	SRR12059770	SRP268127	PRJNA640752	SAMN15226937		16S amplicon sequencing of Line P (P26) microbial communities	AMPLICON	METAGENOMIC	PCR	paired	ILLUMINA	Illumina MiSeq	16S V4-V5 amplicon sequencing of small volume (2L) seawater samples	fastq	P26.2014.08.600m.anqdpt.fastq	677722	157622	84	1288	518728	252814	245466	245386	118545
P26.2014.08.800m	SRR12059769	SRP268127	PRJNA640752	SAMN15226938		16S amplicon sequencing of Line P (P26) microbial communities	AMPLICON	METAGENOMIC	PCR	paired	ILLUMINA	Illumina MiSeq	16S V4-V5 amplicon sequencing of small volume (2L) seawater samples	fastq	P26.2014.08.800m.anqdpt.fastq	667252	147008	40	1262	518942	253726	246274	246199	129100
P26.2014.08.B-10m	SRR12059768	SRP268127	PRJNA640752	SAMN15226939		16S amplicon sequencing of Line P (P26) microbial communities	AMPLICON	METAGENOMIC	PCR	paired	ILLUMINA	Illumina MiSeq	16S V4-V5 amplicon sequencing of small volume (2L) seawater samples	fastq	P26.2014.08.B-10m.anqdpt.fastq	696372	162000	88	1242	533042	257338	250812	250701	126257
P26.2015.02.1000m	SRR12059767	SRP268127	PRJNA640752	SAMN15226940		16S amplicon sequencing of Line P (P26) microbial communities	AMPLICON	METAGENOMIC	PCR	paired	ILLUMINA	Illumina MiSeq	16S V4-V5 amplicon sequencing of small volume (2L) seawater samples	fastq	P26.2015.02.1000m.anqdpt.fastq	454362	115846	28	946	337542	144803	141195	141130	78742
P26.2015.02.100m	SRR12059766	SRP268127	PRJNA640752	SAMN15226941		16S amplicon sequencing of Line P (P26) microbial communities	AMPLICON	METAGENOMIC	PCR	paired	ILLUMINA	Illumina MiSeq	16S V4-V5 amplicon sequencing of small volume (2L) seawater samples	fastq	P26.2015.02.100m.anqdpt.fastq	642588	132982	74	1276	508254	236262	230561	230481	120496
P26.2015.02.10m	SRR12059765	SRP268127	PRJNA640752	SAMN15226942		16S amplicon sequencing of Line P (P26) microbial communities	AMPLICON	METAGENOMIC	PCR	paired	ILLUMINA	Illumina MiSeq	16S V4-V5 amplicon sequencing of small volume (2L) seawater samples	fastq	P26.2015.02.10m.anqdpt.fastq	587316	111230	84	1182	474820	209031	203507	203130	106160
P26.2015.02.1250m	SRR12059764	SRP268127	PRJNA640752	SAMN15226943		16S amplicon sequencing of Line P (P26) microbial communities	AMPLICON	METAGENOMIC	PCR	paired	ILLUMINA	Illumina MiSeq	16S V4-V5 amplicon sequencing of small volume (2L) seawater samples	fastq	P26.2015.02.1250m.anqdpt.fastq	442466	110348	26	842	331248	148566	144887	144846	81751
P26.2015.02.1500m	SRR12059763	SRP268127	PRJNA640752	SAMN15226944		16S amplicon sequencing of Line P (P26) microbial communities	AMPLICON	METAGENOMIC	PCR	paired	ILLUMINA	Illumina MiSeq	16S V4-V5 amplicon sequencing of small volume (2L) seawater samples	fastq	P26.2015.02.1500m.anqdpt.fastq	645398	155634	50	1098	488616	237391	231721	231653	116248
P26.2015.02.150m	SRR12059762	SRP268127	PRJNA640752	SAMN15226945		16S amplicon sequencing of Line P (P26) microbial communities	AMPLICON	METAGENOMIC	PCR	paired	ILLUMINA	Illumina MiSeq	16S V4-V5 amplicon sequencing of small volume (2L) seawater samples	fastq	P26.2015.02.150m.anqdpt.fastq	581324	133214	54	1156	446900	217424	212268	212219	106366
P26.2015.02.2000m	SRR12059760	SRP268127	PRJNA640752	SAMN15226946		16S amplicon sequencing of Line P (P26) microbial communities	AMPLICON	METAGENOMIC	PCR	paired	ILLUMINA	Illumina MiSeq	16S V4-V5 amplicon sequencing of small volume (2L) seawater samples	fastq	P26.2015.02.2000m.anqdpt.fastq	329006	86020	30	666	242290	116754	114047	114004	64647
P26.2015.02.200m	SRR12059759	SRP268127	PRJNA640752	SAMN15226947		16S amplicon sequencing of Line P (P26) microbial communities	AMPLICON	METAGENOMIC	PCR	paired	ILLUMINA	Illumina MiSeq	16S V4-V5 amplicon sequencing of small volume (2L) seawater samples	fastq	P26.2015.02.200m.anqdpt.fastq	523048	125430	40	942	396636	193344	188799	188719	92624
P26.2015.02.25m	SRR12059758	SRP268127	PRJNA640752	SAMN15226948		16S amplicon sequencing of Line P (P26) microbial communities	AMPLICON	METAGENOMIC	PCR	paired	ILLUMINA	Illumina MiSeq	16S V4-V5 amplicon sequencing of small volume (2L) seawater samples	fastq	P26.2015.02.25m.anqdpt.fastq	520434	104180	36	1198	415020	174358	169827	169468	88313
P26.2015.02.3000m	SRR12059757	SRP268127	PRJNA640752	SAMN15226949		16S amplicon sequencing of Line P (P26) microbial communities	AMPLICON	METAGENOMIC	PCR	paired	ILLUMINA	Illumina MiSeq	16S V4-V5 amplicon sequencing of small volume (2L) seawater samples	fastq	P26.2015.02.3000m.anqdpt.fastq	539234	126322	80	1010	411822	197907	193067	192914	97574
P26.2015.02.300m	SRR12059756	SRP268127	PRJNA640752	SAMN15226950		16S amplicon sequencing of Line P (P26) microbial communities	AMPLICON	METAGENOMIC	PCR	paired	ILLUMINA	Illumina MiSeq	16S V4-V5 amplicon sequencing of small volume (2L) seawater samples	fastq	P26.2015.02.300m.anqdpt.fastq	589192	130030	34	1244	457884	224232	218926	218872	106014
P26.2015.02.4000m	SRR12059755	SRP268127	PRJNA640752	SAMN15226951		16S amplicon sequencing of Line P (P26) microbial communities	AMPLICON	METAGENOMIC	PCR	paired	ILLUMINA	Illumina MiSeq	16S V4-V5 amplicon sequencing of small volume (2L) seawater samples	fastq	P26.2015.02.4000m.anqdpt.fastq	436016	105864	54	1000	329098	159997	156047	156006	79200
P26.2015.02.400m	SRR12059754	SRP268127	PRJNA640752	SAMN15226952		16S amplicon sequencing of Line P (P26) microbial communities	AMPLICON	METAGENOMIC	PCR	paired	ILLUMINA	Illumina MiSeq	16S V4-V5 amplicon sequencing of small volume (2L) seawater samples	fastq	P26.2015.02.400m.anqdpt.fastq	531042	122224	26	1072	407720	198973	194195	194169	96970
P26.2015.02.50m	SRR12059742	SRP268127	PRJNA640752	SAMN15226953		16S amplicon sequencing of Line P (P26) microbial communities	AMPLICON	METAGENOMIC	PCR	paired	ILLUMINA	Illumina MiSeq	16S V4-V5 amplicon sequencing of small volume (2L) seawater samples	fastq	P26.2015.02.50m.anqdpt.fastq	508724	99040	124	998	408562	182291	177599	177296	92813
P26.2015.02.600m	SRR12059741	SRP268127	PRJNA640752	SAMN15226954		16S amplicon sequencing of Line P (P26) microbial communities	AMPLICON	METAGENOMIC	PCR	paired	ILLUMINA	Illumina MiSeq	16S V4-V5 amplicon sequencing of small volume (2L) seawater samples	fastq	P26.2015.02.600m.anqdpt.fastq	663874	167212	60	1306	495296	226159	220755	220705	112364
P26.2015.02.800m	SRR12059740	SRP268127	PRJNA640752	SAMN15226955		16S amplicon sequencing of Line P (P26) microbial communities	AMPLICON	METAGENOMIC	PCR	paired	ILLUMINA	Illumina MiSeq	16S V4-V5 amplicon sequencing of small volume (2L) seawater samples	fastq	P26.2015.02.800m.anqdpt.fastq	432132	126258	24	934	304916	121705	118860	118826	66768
P26.2015.02.B-10m	SRR12059738	SRP268127	PRJNA640752	SAMN15226956		16S amplicon sequencing of Line P (P26) microbial communities	AMPLICON	METAGENOMIC	PCR	paired	ILLUMINA	Illumina MiSeq	16S V4-V5 amplicon sequencing of small volume (2L) seawater samples	fastq	P26.2015.02.B-10m.anqdpt.fastq	547574	135856	48	1080	410588	199307	194503	194418	98830
P26.2015.06.1000m	SRR12059737	SRP268127	PRJNA640752	SAMN15226957		16S amplicon sequencing of Line P (P26) microbial communities	AMPLICON	METAGENOMIC	PCR	paired	ILLUMINA	Illumina MiSeq	16S V4-V5 amplicon sequencing of small volume (2L) seawater samples	fastq	P26.2015.06.1000m.anqdpt.fastq	466332	125330	48	1010	339944	142102	138530	138426	77879
P26.2015.06.100m	SRR12059736	SRP268127	PRJNA640752	SAMN15226958		16S amplicon sequencing of Line P (P26) microbial communities	AMPLICON	METAGENOMIC	PCR	paired	ILLUMINA	Illumina MiSeq	16S V4-V5 amplicon sequencing of small volume (2L) seawater samples	fastq	P26.2015.06.100m.anqdpt.fastq	579984	114876	54	1292	463762	221558	213998	213910	106605
P26.2015.06.10m	SRR12059735	SRP268127	PRJNA640752	SAMN15226959		16S amplicon sequencing of Line P (P26) microbial communities	AMPLICON	METAGENOMIC	PCR	paired	ILLUMINA	Illumina MiSeq	16S V4-V5 amplicon sequencing of small volume (2L) seawater samples	fastq	P26.2015.06.10m.anqdpt.fastq	602178	109254	48	1016	491860	236696	230860	230762	103510
P26.2015.06.1250m	SRR12059734	SRP268127	PRJNA640752	SAMN15226960		16S amplicon sequencing of Line P (P26) microbial communities	AMPLICON	METAGENOMIC	PCR	paired	ILLUMINA	Illumina MiSeq	16S V4-V5 amplicon sequencing of small volume (2L) seawater samples	fastq	P26.2015.06.1250m.anqdpt.fastq	569838	134612	78	1276	433872	202052	196774	196577	105412
P26.2015.06.1500m	SRR12059733	SRP268127	PRJNA640752	SAMN15226961		16S amplicon sequencing of Line P (P26) microbial communities	AMPLICON	METAGENOMIC	PCR	paired	ILLUMINA	Illumina MiSeq	16S V4-V5 amplicon sequencing of small volume (2L) seawater samples	fastq	P26.2015.06.1500m.anqdpt.fastq	517608	114438	52	918	402200	193042	188187	188079	97656
P26.2015.06.150m	SRR12059732	SRP268127	PRJNA640752	SAMN15226962		16S amplicon sequencing of Line P (P26) microbial communities	AMPLICON	METAGENOMIC	PCR	paired	ILLUMINA	Illumina MiSeq	16S V4-V5 amplicon sequencing of small volume (2L) seawater samples	fastq	P26.2015.06.150m.anqdpt.fastq	668404	142896	190	1452	523866	248731	241791	241663	118130
P26.2015.06.2000m	SRR12059731	SRP268127	PRJNA640752	SAMN15226963		16S amplicon sequencing of Line P (P26) microbial communities	AMPLICON	METAGENOMIC	PCR	paired	ILLUMINA	Illumina MiSeq	16S V4-V5 amplicon sequencing of small volume (2L) seawater samples	fastq	P26.2015.06.2000m.anqdpt.fastq	523344	120858	46	1168	401272	186417	181654	181483	95897
P26.2015.06.200m	SRR12059730	SRP268127	PRJNA640752	SAMN15226964		16S amplicon sequencing of Line P (P26) microbial communities	AMPLICON	METAGENOMIC	PCR	paired	ILLUMINA	Illumina MiSeq	16S V4-V5 amplicon sequencing of small volume (2L) seawater samples	fastq	P26.2015.06.200m.anqdpt.fastq	665686	137002	54	1460	527170	255356	248072	247935	118616
P26.2015.06.25m	SRR12059729	SRP268127	PRJNA640752	SAMN15226965		16S amplicon sequencing of Line P (P26) microbial communities	AMPLICON	METAGENOMIC	PCR	paired	ILLUMINA	Illumina MiSeq	16S V4-V5 amplicon sequencing of small volume (2L) seawater samples	fastq	P26.2015.06.25m.anqdpt.fastq	520940	98722	42	910	421266	193473	188868	188791	87161
P26.2015.06.3000m	SRR12059727	SRP268127	PRJNA640752	SAMN15226966		16S amplicon sequencing of Line P (P26) microbial communities	AMPLICON	METAGENOMIC	PCR	paired	ILLUMINA	Illumina MiSeq	16S V4-V5 amplicon sequencing of small volume (2L) seawater samples	fastq	P26.2015.06.3000m.anqdpt.fastq	555318	145526	78	1196	408518	187526	182876	182740	91939
P26.2015.06.300m	SRR12059726	SRP268127	PRJNA640752	SAMN15226967		16S amplicon sequencing of Line P (P26) microbial communities	AMPLICON	METAGENOMIC	PCR	paired	ILLUMINA	Illumina MiSeq	16S V4-V5 amplicon sequencing of small volume (2L) seawater samples	fastq	P26.2015.06.300m.anqdpt.fastq	589106	120268	36	1326	467476	227378	220470	220379	107568
P26.2015.06.4000m	SRR12059725	SRP268127	PRJNA640752	SAMN15226968		16S amplicon sequencing of Line P (P26) microbial communities	AMPLICON	METAGENOMIC	PCR	paired	ILLUMINA	Illumina MiSeq	16S V4-V5 amplicon sequencing of small volume (2L) seawater samples	fastq	P26.2015.06.4000m.anqdpt.fastq	539508	117460	24	1112	420912	200878	195701	195554	97429
P26.2015.06.400m	SRR12059724	SRP268127	PRJNA640752	SAMN15226969		16S amplicon sequencing of Line P (P26) microbial communities	AMPLICON	METAGENOMIC	PCR	paired	ILLUMINA	Illumina MiSeq	16S V4-V5 amplicon sequencing of small volume (2L) seawater samples	fastq	P26.2015.06.400m.anqdpt.fastq	666218	143156	46	1606	521410	254920	246775	246665	118820
P26.2015.06.50m	SRR12059723	SRP268127	PRJNA640752	SAMN15226970		16S amplicon sequencing of Line P (P26) microbial communities	AMPLICON	METAGENOMIC	PCR	paired	ILLUMINA	Illumina MiSeq	16S V4-V5 amplicon sequencing of small volume (2L) seawater samples	fastq	P26.2015.06.50m.anqdpt.fastq	570910	101354	68	1088	468400	219160	212299	212167	102981
P26.2015.06.800m	SRR12059722	SRP268127	PRJNA640752	SAMN15226971		16S amplicon sequencing of Line P (P26) microbial communities	AMPLICON	METAGENOMIC	PCR	paired	ILLUMINA	Illumina MiSeq	16S V4-V5 amplicon sequencing of small volume (2L) seawater samples	fastq	P26.2015.06.800m.anqdpt.fastq	711194	166864	30	1452	542848	243262	235928	235739	120223
P26.2015.06.B-10m	SRR12059721	SRP268127	PRJNA640752	SAMN15226972		16S amplicon sequencing of Line P (P26) microbial communities	AMPLICON	METAGENOMIC	PCR	paired	ILLUMINA	Illumina MiSeq	16S V4-V5 amplicon sequencing of small volume (2L) seawater samples	fastq	P26.2015.06.B-10m.anqdpt.fastq	548376	130152	64	1088	417072	197189	192107	191927	96069
P26.2015.08.1000m	SRR12059720	SRP268127	PRJNA640752	SAMN15226973		16S amplicon sequencing of Line P (P26) microbial communities	AMPLICON	METAGENOMIC	PCR	paired	ILLUMINA	Illumina MiSeq	16S V4-V5 amplicon sequencing of small volume (2L) seawater samples	fastq	P26.2015.08.1000m.anqdpt.fastq	544354	138114	30	1322	404888	188969	184271	184187	98744
P26.2015.08.100m	SRR12059719	SRP268127	PRJNA640752	SAMN15226974		16S amplicon sequencing of Line P (P26) microbial communities	AMPLICON	METAGENOMIC	PCR	paired	ILLUMINA	Illumina MiSeq	16S V4-V5 amplicon sequencing of small volume (2L) seawater samples	fastq	P26.2015.08.100m.anqdpt.fastq	718996	142358	176	1284	575178	276262	269698	269490	129986
P26.2015.08.10m	SRR12059718	SRP268127	PRJNA640752	SAMN15226975		16S amplicon sequencing of Line P (P26) microbial communities	AMPLICON	METAGENOMIC	PCR	paired	ILLUMINA	Illumina MiSeq	16S V4-V5 amplicon sequencing of small volume (2L) seawater samples	fastq	P26.2015.08.10m.anqdpt.fastq	468788	89156	38	754	378840	167735	163316	163006	81389
P26.2015.08.1250m	SRR12059716	SRP268127	PRJNA640752	SAMN15226976		16S amplicon sequencing of Line P (P26) microbial communities	AMPLICON	METAGENOMIC	PCR	paired	ILLUMINA	Illumina MiSeq	16S V4-V5 amplicon sequencing of small volume (2L) seawater samples	fastq	P26.2015.08.1250m.anqdpt.fastq	475958	122888	64	1044	351962	170719	166441	166410	89617
P26.2015.08.1500m	SRR12059715	SRP268127	PRJNA640752	SAMN15226977		16S amplicon sequencing of Line P (P26) microbial communities	AMPLICON	METAGENOMIC	PCR	paired	ILLUMINA	Illumina MiSeq	16S V4-V5 amplicon sequencing of small volume (2L) seawater samples	fastq	P26.2015.08.1500m.anqdpt.fastq	505784	124970	34	900	379880	182317	177656	177591	95818
P26.2015.08.150m	SRR12059714	SRP268127	PRJNA640752	SAMN15226978		16S amplicon sequencing of Line P (P26) microbial communities	AMPLICON	METAGENOMIC	PCR	paired	ILLUMINA	Illumina MiSeq	16S V4-V5 amplicon sequencing of small volume (2L) seawater samples	fastq	P26.2015.08.150m.anqdpt.fastq	494730	121206	34	1026	372464	158730	154975	154924	79923
P26.2015.08.2000m	SRR12059713	SRP268127	PRJNA640752	SAMN15226979		16S amplicon sequencing of Line P (P26) microbial communities	AMPLICON	METAGENOMIC	PCR	paired	ILLUMINA	Illumina MiSeq	16S V4-V5 amplicon sequencing of small volume (2L) seawater samples	fastq	P26.2015.08.2000m.anqdpt.fastq	601950	153102	58	1282	447508	213829	208425	208355	112003
P26.2015.08.200m	SRR12059712	SRP268127	PRJNA640752	SAMN15226980		16S amplicon sequencing of Line P (P26) microbial communities	AMPLICON	METAGENOMIC	PCR	paired	ILLUMINA	Illumina MiSeq	16S V4-V5 amplicon sequencing of small volume (2L) seawater samples	fastq	P26.2015.08.200m.anqdpt.fastq	572312	137394	52	1088	433778	193102	188403	188355	96082
P26.2015.08.25m	SRR12059711	SRP268127	PRJNA640752	SAMN15226981		16S amplicon sequencing of Line P (P26) microbial communities	AMPLICON	METAGENOMIC	PCR	paired	ILLUMINA	Illumina MiSeq	16S V4-V5 amplicon sequencing of small volume (2L) seawater samples	fastq	P26.2015.08.25m.anqdpt.fastq	358598	63650	38	768	294142	139056	135725	135614	67671
P26.2015.08.3000m	SRR12059710	SRP268127	PRJNA640752	SAMN15226982		16S amplicon sequencing of Line P (P26) microbial communities	AMPLICON	METAGENOMIC	PCR	paired	ILLUMINA	Illumina MiSeq	16S V4-V5 amplicon sequencing of small volume (2L) seawater samples	fastq	P26.2015.08.3000m.anqdpt.fastq	610502	134908	154	1298	474142	226006	220620	220552	118709
P26.2015.08.300m	SRR12059709	SRP268127	PRJNA640752	SAMN15226983		16S amplicon sequencing of Line P (P26) microbial communities	AMPLICON	METAGENOMIC	PCR	paired	ILLUMINA	Illumina MiSeq	16S V4-V5 amplicon sequencing of small volume (2L) seawater samples	fastq	P26.2015.08.300m.anqdpt.fastq	692304	149786	66	1374	541078	263502	257129	257078	127278
P26.2015.08.4000m	SRR12059708	SRP268127	PRJNA640752	SAMN15226984		16S amplicon sequencing of Line P (P26) microbial communities	AMPLICON	METAGENOMIC	PCR	paired	ILLUMINA	Illumina MiSeq	16S V4-V5 amplicon sequencing of small volume (2L) seawater samples	fastq	P26.2015.08.4000m.anqdpt.fastq	598238	177562	30	1432	419214	202896	197416	197353	98826
P26.2015.08.400m	SRR12059707	SRP268127	PRJNA640752	SAMN15226985		16S amplicon sequencing of Line P (P26) microbial communities	AMPLICON	METAGENOMIC	PCR	paired	ILLUMINA	Illumina MiSeq	16S V4-V5 amplicon sequencing of small volume (2L) seawater samples	fastq	P26.2015.08.400m.anqdpt.fastq	702026	168298	50	1268	532410	260536	254474	254413	122399
P26.2015.08.50m	SRR12059705	SRP268127	PRJNA640752	SAMN15226986		16S amplicon sequencing of Line P (P26) microbial communities	AMPLICON	METAGENOMIC	PCR	paired	ILLUMINA	Illumina MiSeq	16S V4-V5 amplicon sequencing of small volume (2L) seawater samples	fastq	P26.2015.08.50m.anqdpt.fastq	567486	97190	76	1146	469074	196959	192355	192201	91524
P26.2015.08.600m	SRR12059704	SRP268127	PRJNA640752	SAMN15226987		16S amplicon sequencing of Line P (P26) microbial communities	AMPLICON	METAGENOMIC	PCR	paired	ILLUMINA	Illumina MiSeq	16S V4-V5 amplicon sequencing of small volume (2L) seawater samples	fastq	P26.2015.08.600m.anqdpt.fastq	559592	138816	66	1132	419578	203355	198586	198526	102459
P26.2015.08.800m	SRR12059703	SRP268127	PRJNA640752	SAMN15226988		16S amplicon sequencing of Line P (P26) microbial communities	AMPLICON	METAGENOMIC	PCR	paired	ILLUMINA	Illumina MiSeq	16S V4-V5 amplicon sequencing of small volume (2L) seawater samples	fastq	P26.2015.08.800m.anqdpt.fastq	515286	129018	66	1070	385132	180030	175524	175455	97723
P26.2015.08.B-10m	SRR12059702	SRP268127	PRJNA640752	SAMN15226989		16S amplicon sequencing of Line P (P26) microbial communities	AMPLICON	METAGENOMIC	PCR	paired	ILLUMINA	Illumina MiSeq	16S V4-V5 amplicon sequencing of small volume (2L) seawater samples	fastq	P26.2015.08.B-10m.anqdpt.fastq	679782	192888	56	1590	485248	236351	230107	230034	111299
P26.2016.02.1000m	SRR12059701	SRP268127	PRJNA640752	SAMN15226990		16S amplicon sequencing of Line P (P26) microbial communities	AMPLICON	METAGENOMIC	PCR	paired	ILLUMINA	Illumina MiSeq	16S V4-V5 amplicon sequencing of small volume (2L) seawater samples	fastq	P26.2016.02.1000m.anqdpt.fastq	557102	187574	54	1414	368060	154395	150164	150108	75444
P26.2016.02.100m	SRR12059700	SRP268127	PRJNA640752	SAMN15226991		16S amplicon sequencing of Line P (P26) microbial communities	AMPLICON	METAGENOMIC	PCR	paired	ILLUMINA	Illumina MiSeq	16S V4-V5 amplicon sequencing of small volume (2L) seawater samples	fastq	P26.2016.02.100m.anqdpt.fastq	658698	173122	88	1670	483818	230334	224773	224650	114719
P26.2016.02.10m	SRR12059699	SRP268127	PRJNA640752	SAMN15226992		16S amplicon sequencing of Line P (P26) microbial communities	AMPLICON	METAGENOMIC	PCR	paired	ILLUMINA	Illumina MiSeq	16S V4-V5 amplicon sequencing of small volume (2L) seawater samples	fastq	P26.2016.02.10m.anqdpt.fastq	619484	159888	76	1728	457792	217208	211007	210885	105213
P26.2016.02.1250m	SRR12059698	SRP268127	PRJNA640752	SAMN15226993		16S amplicon sequencing of Line P (P26) microbial communities	AMPLICON	METAGENOMIC	PCR	paired	ILLUMINA	Illumina MiSeq	16S V4-V5 amplicon sequencing of small volume (2L) seawater samples	fastq	P26.2016.02.1250m.anqdpt.fastq	578790	189310	42	1476	387962	167644	163042	162987	80877
P26.2016.02.1500m	SRR12059697	SRP268127	PRJNA640752	SAMN15226994		16S amplicon sequencing of Line P (P26) microbial communities	AMPLICON	METAGENOMIC	PCR	paired	ILLUMINA	Illumina MiSeq	16S V4-V5 amplicon sequencing of small volume (2L) seawater samples	fastq	P26.2016.02.1500m.anqdpt.fastq	579282	199606	56	1506	378114	177282	172709	172638	92279
P26.2016.02.150m	SRR12059696	SRP268127	PRJNA640752	SAMN15226995		16S amplicon sequencing of Line P (P26) microbial communities	AMPLICON	METAGENOMIC	PCR	paired	ILLUMINA	Illumina MiSeq	16S V4-V5 amplicon sequencing of small volume (2L) seawater samples	fastq	P26.2016.02.150m.anqdpt.fastq	578806	162796	24	1466	414520	194405	188845	188699	89219
P26.2016.02.2000m	SRR12059694	SRP268127	PRJNA640752	SAMN15226996		16S amplicon sequencing of Line P (P26) microbial communities	AMPLICON	METAGENOMIC	PCR	paired	ILLUMINA	Illumina MiSeq	16S V4-V5 amplicon sequencing of small volume (2L) seawater samples	fastq	P26.2016.02.2000m.anqdpt.fastq	588478	174160	22	1526	412770	196358	191726	191649	90635
P26.2016.02.200m	SRR12059693	SRP268127	PRJNA640752	SAMN15226997		16S amplicon sequencing of Line P (P26) microbial communities	AMPLICON	METAGENOMIC	PCR	paired	ILLUMINA	Illumina MiSeq	16S V4-V5 amplicon sequencing of small volume (2L) seawater samples	fastq	P26.2016.02.200m.anqdpt.fastq	535674	160344	48	1342	373940	181851	176477	176389	81571
P26.2016.02.25m	SRR12059692	SRP268127	PRJNA640752	SAMN15226998		16S amplicon sequencing of Line P (P26) microbial communities	AMPLICON	METAGENOMIC	PCR	paired	ILLUMINA	Illumina MiSeq	16S V4-V5 amplicon sequencing of small volume (2L) seawater samples	fastq	P26.2016.02.25m.anqdpt.fastq	525758	132794	58	1228	391678	184738	179752	179638	92073
P26.2016.02.3000m	SRR12059691	SRP268127	PRJNA640752	SAMN15226999		16S amplicon sequencing of Line P (P26) microbial communities	AMPLICON	METAGENOMIC	PCR	paired	ILLUMINA	Illumina MiSeq	16S V4-V5 amplicon sequencing of small volume (2L) seawater samples	fastq	P26.2016.02.3000m.anqdpt.fastq	615196	197266	32	1540	416358	196806	190756	190672	94932
P26.2016.02.300m	SRR12059690	SRP268127	PRJNA640752	SAMN15227000		16S amplicon sequencing of Line P (P26) microbial communities	AMPLICON	METAGENOMIC	PCR	paired	ILLUMINA	Illumina MiSeq	16S V4-V5 amplicon sequencing of small volume (2L) seawater samples	fastq	P26.2016.02.300m.anqdpt.fastq	778040	217190	56	1878	558916	266119	258247	258180	118542
P26.2016.02.4000m	SRR12059689	SRP268127	PRJNA640752	SAMN15227001		16S amplicon sequencing of Line P (P26) microbial communities	AMPLICON	METAGENOMIC	PCR	paired	ILLUMINA	Illumina MiSeq	16S V4-V5 amplicon sequencing of small volume (2L) seawater samples	fastq	P26.2016.02.4000m.anqdpt.fastq	615614	188876	24	1850	424864	205695	200482	200402	93384
P26.2016.02.400m	SRR12059688	SRP268127	PRJNA640752	SAMN15227002		16S amplicon sequencing of Line P (P26) microbial communities	AMPLICON	METAGENOMIC	PCR	paired	ILLUMINA	Illumina MiSeq	16S V4-V5 amplicon sequencing of small volume (2L) seawater samples	fastq	P26.2016.02.400m.anqdpt.fastq	622078	187356	30	1704	432986	197114	191137	191052	90027
P26.2016.02.50m	SRR12059687	SRP268127	PRJNA640752	SAMN15227003		16S amplicon sequencing of Line P (P26) microbial communities	AMPLICON	METAGENOMIC	PCR	paired	ILLUMINA	Illumina MiSeq	16S V4-V5 amplicon sequencing of small volume (2L) seawater samples	fastq	P26.2016.02.50m.anqdpt.fastq	562192	140582	92	1342	420176	197753	192248	192082	99787
P26.2016.02.600m	SRR12059686	SRP268127	PRJNA640752	SAMN15227004		16S amplicon sequencing of Line P (P26) microbial communities	AMPLICON	METAGENOMIC	PCR	paired	ILLUMINA	Illumina MiSeq	16S V4-V5 amplicon sequencing of small volume (2L) seawater samples	fastq	P26.2016.02.600m.anqdpt.fastq	590712	201826	26	1424	387436	171968	166412	166357	82043
P26.2016.02.800m	SRR12059685	SRP268127	PRJNA640752	SAMN15227005		16S amplicon sequencing of Line P (P26) microbial communities	AMPLICON	METAGENOMIC	PCR	paired	ILLUMINA	Illumina MiSeq	16S V4-V5 amplicon sequencing of small volume (2L) seawater samples	fastq	P26.2016.02.800m.anqdpt.fastq	560526	188654	32	1418	370422	153248	148758	148688	74362
P26.2016.02.B-10m	SRR12059683	SRP268127	PRJNA640752	SAMN15227006		16S amplicon sequencing of Line P (P26) microbial communities	AMPLICON	METAGENOMIC	PCR	paired	ILLUMINA	Illumina MiSeq	16S V4-V5 amplicon sequencing of small volume (2L) seawater samples	fastq	P26.2016.02.B-10m.anqdpt.fastq	543346	168466	22	1432	373426	178116	173204	173071	81774
