# Supplementary material for: Prokaryotic responses to a warm temperature anomaly in northeast subarctic Pacific waters
Source: Commun Biol. 2021 Oct 22;4:1217. doi: 10.1038/s42003-021-02731-9 (PMC8536700; doi:10.1038/s42003-021-02731-9)
Supplement: Supplementary file 5 — Supplementary Data 2 [file 42003_2021_2731_MOESM5_ESM.xlsx]

## Sheet: Sheet1
Supplementary Data. Environmental parameters and categorical definitions needed for analysis of the amplicon data.
SampleID	Cruise Order	Year	Month	Day	Time	Oxygen [umol/kg]	NO2NO3 [µmol L-1]	Pressure [dbar]	Temp. [°C]	Salinity	Sigma-t [kg m3]	Fluoro [mg m3]	PO4 [µmol L-1]	SiO4 [µmol L-1]	MEI	class_	class_	BlobClus
																month	depth
P26.2010.06.1000m	1	2010	6	13	22:36:00	17.6	45.4	1001.2	2.88	34.384	27.43	0.046	3.22	148.3	-0.211	June	1000 m	No
P26.2010.06.100m	1	2010	6	13	22:36:00	191.3	27.5	125.9	5.379	33.671	26.604	0.053	2.05	45.8	-0.211	June	0125 m	NS
P26.2010.06.10m	1	2010	6	13	22:36:00	304.1	12	11	7.289	32.71	25.602	0.678	1.17	17.2	-0.211	June	0010 m	NS
P26.2010.06.1250m	1	2010	6	13	22:36:00	19.6	45.5	1250.7	2.549	34.456	27.516	0.044	3.26	160.4	-0.211	June	1250 m	No
P26.2010.06.1500m	1	2010	6	13	22:36:00	29.6	45.3	1500.9	2.284	34.511	27.583	0.044	3.2	167.2	-0.211	June	1500 m	No
P26.2010.06.150m	1	2010	6	13	22:36:00	162.4	32	151.2	4.759	33.735	26.725	0.048	2.36	56.4	-0.211	June	0150 m	NLS
P26.2010.06.2000m	1	2010	6	13	22:36:00	59.5	43.3	1999.9	1.919	34.587	27.673	0.041	3.07	174.3	-0.211	June	2000 m	No
P26.2010.06.200m	1	2010	6	13	22:36:00	113.1	37.1	200.5	4.218	33.797	26.832	0.044	2.7	70.8	-0.211	June	0200 m	NLS
P26.2010.06.25m	1	2010	6	13	22:36:00	304	12	26.1	7.263	32.71	25.605	0.955	1.16	17.3	-0.211	June	0025 m	NS
P26.2010.06.3000m	1	2010	6	13	22:36:00	111.5	39.8	2999	1.565	34.657	27.756	0.037	2.82	173.1	-0.211	June	3000 m	No
P26.2010.06.300m	1	2010	6	13	22:36:00	57.6	41.6	301.1	4.026	33.94	26.966	0.047	3.07	87.9	-0.211	June	0300 m	No
P26.2010.06.4000m	1	2010	6	13	22:36:00	136.7	38.2	4000.5	1.5	34.68	27.779	0.034	2.68	171.8	-0.211	June	4000 m	No
P26.2010.06.400m	1	2010	6	13	22:36:00	36.6	43	400.3	3.942	34.06	27.07	0.046	3.11	102.9	-0.211	June	0400 m	No
P26.2010.06.50m	1	2010	6	13	22:36:00	302.7	12.1	51	7.181	32.71	25.616	1.005	1.18	17.2	-0.211	June	0050 m	NS
P26.2010.06.600m	1	2010	6	13	22:36:00	22.6	44.5	600.6	3.554	34.207	27.226	0.046	3.19	122.3	-0.211	June	0600 m	No
P26.2010.06.800m	1	2010	6	13	22:36:00	19.9	45	799.8	3.176	34.309	27.343	0.046	3.24	136.9	-0.211	June	0800 m	No
P26.2010.08.1000m	2	2010	8	26	23:30:00	15	45.1	1000.2	2.88	34.385	27.431	0.073	3.23	145.9	-1.662	August	1000 m	No
P26.2010.08.100m	2	2010	8	26	23:30:00	268.1	18.5	101.2	5.42	33.032	26.093	0.162	1.56	26.9	-1.662	August	0100 m	NS
P26.2010.08.10m	2	2010	8	26	23:30:00	262.6	8.2	11.1	13.576	32.599	24.445	2.075	0.93	13.4	-1.662	August	0010 m	NS
P26.2010.08.1250m	2	2010	8	26	23:30:00	18	44.7	1251.2	2.552	34.454	27.514	0.073	3.24	157.2	-1.662	August	1250 m	No
P26.2010.08.1500m	2	2010	8	26	23:30:00	28.1	44.4	1500.1	2.275	34.512	27.585	0.073	3.2	164.7	-1.662	August	1500 m	No
P26.2010.08.150m	2	2010	8	26	23:30:00	157.3	31.9	151.5	4.608	33.728	26.736	0.078	2.38	57.9	-1.662	August	0150 m	NLS
P26.2010.08.2000m	2	2010	8	26	23:30:00	57.3	42.9	2001.1	1.92	34.587	27.672	0.073	3.08	171.1	-1.662	August	2000 m	No
P26.2010.08.200m	2	2010	8	26	23:30:00	129.1	35.4	202.4	4.244	33.764	26.803	0.073	2.57	67.2	-1.662	August	0200 m	NLS
P26.2010.08.25m	2	2010	8	26	23:30:00	296.2	8.1	25.7	11.568	32.653	24.873	2.435	0.94	13	-1.662	August	0025 m	NS
P26.2010.08.3000m	2	2010	8	26	23:30:00	109.5	39.3	3000.1	1.572	34.657	27.755	0.008	2.79	170.4	-1.662	August	3000 m	No
P26.2010.08.300m	2	2010	8	26	23:30:00	74.4	40.4	300.2	3.98	33.885	26.927	0.073	2.92	84.4	-1.662	August	0300 m	No
P26.2010.08.4000m	2	2010	8	26	23:30:00	137.04	37.5	4001	1.499	34.681	27.78	0.028	2.65	167.8	-1.662	August	4000 m	No
P26.2010.08.400m.2	2	2010	8	26	23:30:00	37.3	43.3	399.8	3.869	34.01	27.038	0.073	3.14	98.9	-1.662	August	0400 m	No
P26.2010.08.50m	2	2010	8	26	23:30:00	295.2	11.5	51.2	7.675	32.72	25.556	1.651	1.2	16.8	-1.662	August	0050 m	NS
P26.2010.08.600m	2	2010	8	26	23:30:00	20.1	41.4	600.8	3.55	34.205	27.224	0.073	3.06	120.6	-1.662	August	0600 m	No
P26.2010.08.800m	2	2010	8	26	23:30:00	18.3	44.5	801.4	3.177	34.306	27.34	0.073	3.22	134.6	-1.662	August	0800 m	No
P26.2010.08.B.10m	2	2010	8	26	23:30:00	139.15	37.6	4318.3	1.519	34.685	27.781	0.029	2.64	172.8	-1.662	August	B-10 m	No
P26.2011.02.1000m	3	2011	2	15	23:33:00	17.2	45	1000.4	2.841	34.392	27.439	0.026	3.26	147.5	-1.563	February	1000 m	No
P26.2011.02.100m	3	2011	2	15	23:33:00	269	16.5	98.9	5.598	32.876	25.949	0.554	1.45	23.6	-1.563	February	0100 m	NS
P26.2011.02.10m	3	2011	2	15	23:33:00	304.3	13.9	9.6	5.638	32.658	25.771	1.719	1.31	19.4	-1.563	February	0010 m	NS
P26.2011.02.1250m	3	2011	2	15	23:33:00	18.8	45.3	1250.2	2.549	34.456	27.516	0.029	3.28	157.7	-1.563	February	1250 m	No
P26.2011.02.2000m	3	2011	2	15	23:33:00	60.1	43	2000	1.897	34.591	27.678	0.024	3.08	172	-1.563	February	2000 m	No
P26.2011.02.25m	3	2011	2	15	23:33:00	304	14	23.9	5.643	32.658	25.771	1.689	1.31	19.5	-1.563	February	0025 m	NS
P26.2011.02.300m	3	2011	2	15	23:33:00	50.9	42.6	301	3.972	33.943	26.974	0.046	3.04	90.9	-1.563	February	0300 m	No
P26.2011.02.400m	3	2011	2	15	23:33:00	34.8	43.4	401.2	3.855	34.068	27.085	0.024	3.13	103.9	-1.563	February	0400 m	No
P26.2011.02.50m	3	2011	2	15	23:33:00	303.6	14	49.2	5.643	32.661	25.773	1.692	1.31	19.5	-1.563	February	0050 m	NS
P26.2011.02.600m	3	2011	2	15	23:33:00	20.4	45	601.6	3.452	34.233	27.256	0.024	3.23	124.7	-1.563	February	0600 m	No
P26.2011.02.800m	3	2011	2	15	23:33:00	19	45.1	801.4	3.139	34.316	27.352	0.024	3.28	136.4	-1.563	February	0800 m	No
P26.2011.06.1000m	4	2011	6	12	15:21:00	17.3	45.6	1001.6	2.886	34.381	27.427	0.041	3.2	145.5	0.016	June	1000 m	No
P26.2011.06.100m	4	2011	6	12	15:21:00	306.4	17.8	99.6	4.926	32.788	25.956	0.235	1.57	26.6	0.016	June	0100 m	NS
P26.2011.06.10m	4	2011	6	12	15:21:00	305.3	12.8	10.1	7.855	32.686	25.503	0.905	1.25	20.1	0.016	June	0010 m	NS
P26.2011.06.1250m	4	2011	6	12	15:21:00	17.8	45.9	1249.2	2.56	34.453	27.513	0.034	3.24	156.8	0.016	June	1250 m	No
P26.2011.06.1500m	4	2011	6	12	15:21:00	26.3	45.5	1499.7	2.303	34.507	27.578	0.038	3.22	164.2	0.016	June	1500 m	No
P26.2011.06.150m	4	2011	6	12	15:21:00	144.1	34.3	149.4	4.524	33.722	26.74	0.075	2.47	60	0.016	June	0150 m	NLS
P26.2011.06.2000m	4	2011	6	12	15:21:00	57.4	42.6	1999.5	1.921	34.587	27.672	0.028	3.03	171.7	0.016	June	2000 m	No
P26.2011.06.200m	4	2011	6	12	15:21:00	117.6	36.9	200.1	4.172	33.776	26.821	0.058	2.65	70	0.016	June	0200 m	NLS
P26.2011.06.25m	4	2011	6	12	15:21:00	305.7	12.9	24.8	7.842	32.685	25.505	1.182	1.26	20.2	0.016	June	0025 m	NS
P26.2011.06.3000m	4	2011	6	12	15:21:00	110	39.7	2999.7	1.567	34.657	27.756	0.028	2.81	170.8	0.016	June	3000 m	No
P26.2011.06.300m	4	2011	6	12	15:21:00	69.5	40.7	299.7	4.021	33.928	26.957	0.039	2.91	86.2	0.016	June	0300 m	No
P26.2011.06.4000m	4	2011	6	12	15:21:00	135.6	37.7	4001.1	1.496	34.682	27.781	0.01	2.65	168.6	0.016	June	4000 m	No
P26.2011.06.400m	4	2011	6	12	15:21:00	47.3	42.4	400.1	3.947	34.054	27.065	0.045	3	99.6	0.016	June	0400 m	No
P26.2011.06.50m	4	2011	6	12	15:21:00	311	16.9	49	6.845	32.695	25.65	2.301	1.53	25.4	0.016	June	0050 m	NS
P26.2011.06.600m	4	2011	6	12	15:21:00	23.7	44	600.5	3.559	34.21	27.228	0.031	3.17	120.8	0.016	June	0600 m	No
P26.2011.06.800m	4	2011	6	12	15:21:00	20.8	45.1	800.3	3.194	34.306	27.339	0.041	3.21	134.3	0.016	June	0800 m	No
P26.2011.06.B.10m	4	2011	6	12	15:21:00	136.3	37.6	4317.5	1.521	34.684	27.781	0.013	2.64	172.6	0.016	June	B-10 m	No
P26.2011.08.1000m	5	2011	8	26	16:23:00	21	45.1	999.8	2.882	34.379	27.426	0.038	3.26	146.7	-0.502	August	1000 m	No
P26.2011.08.100m	5	2011	8	26	16:23:00	305.7	20.9	101.1	4.334	32.811	26.037	0.338	1.75	32.5	-0.502	August	0100 m	NS
P26.2011.08.10m	5	2011	8	26	16:23:00	272.4	11.6	10.9	12.957	32.516	24.504	1.622	1.16	16	-0.502	August	0010 m	NS
P26.2011.08.1250m	5	2011	8	26	16:23:00	19.6	45.4	1250.4	2.578	34.448	27.507	0.029	3.28	158.2	-0.502	August	1250 m	No
P26.2011.08.1500m	5	2011	8	26	16:23:00	26.8	45.2	1499.3	2.302	34.507	27.578	0.031	3.24	165.7	-0.502	August	1500 m	No
P26.2011.08.150m	5	2011	8	26	16:23:00	152.1	33.9	149.5	4.34	33.68	26.727	0.096	2.49	61	-0.502	August	0150 m	NLS
P26.2011.08.2000m	5	2011	8	26	16:23:00	57.8	43.1	1999.5	1.924	34.586	27.672	0.029	3.09	170.6	-0.502	August	2000 m	No
P26.2011.08.200m	5	2011	8	26	16:23:00	114.2	38	201.2	4.006	33.773	26.835	0.051	2.75	73	-0.502	August	0200 m	NLS
P26.2011.08.25m	5	2011	8	26	16:23:00	272.6	11.7	24.9	12.93	32.516	24.509	2.036	1.17	15.9	-0.502	August	0025 m	NS
P26.2011.08.3000m	5	2011	8	26	16:23:00	110.8	39.7	3000.1	1.568	34.657	27.756	0.019	2.83	170.9	-0.502	August	3000 m	No
P26.2011.08.300m	5	2011	8	26	16:23:00	68.4	41.9	301.5	3.962	33.916	26.954	0.038	2.97	87.8	-0.502	August	0300 m	No
P26.2011.08.4000m	5	2011	8	26	16:23:00	136.6	37.8	3998	1.5	34.681	27.78	0.006	2.69	168.6	-0.502	August	4000 m	No
P26.2011.08.400m	5	2011	8	26	16:23:00	46.6	43.2	400.4	3.911	34.032	27.051	0.036	3.1	100	-0.502	August	0400 m	No
P26.2011.08.50m	5	2011	8	26	16:23:00	316.8	17	49.3	6.315	32.75	25.762	2.314	1.55	27	-0.502	August	0050 m	NS
P26.2011.08.600m	5	2011	8	26	16:23:00	27.3	44.3	600.5	3.61	34.197	27.213	0.044	3.19	119.3	-0.502	August	0600 m	No
P26.2011.08.800m	5	2011	8	26	16:23:00	22.9	45	800.3	3.2	34.307	27.339	0.046	3.24	135.4	-0.502	August	0800 m	No
P26.2011.08.B.10m	5	2011	8	26	16:23:00	138.2	37.8	4316	1.52	34.684	27.781	0.014	2.69	172.9	-0.502	August	B-10 m	No
P26.2012.02.1000m	6	2012	2	15	19:51:00	19.7	46	999.1	2.918	34.376	27.42	0.113	3.24	154.6	-0.695	February	1000 m	No
P26.2012.02.100m	6	2012	2	15	19:51:00	211.2	28	100.1	5.498	32.69	25.813	0.146	2.12	45.8	-0.695	February	0100 m	NS
P26.2012.02.10m	6	2012	2	15	19:51:00	305	16.9	9.9	5.519	32.685	25.807	0.983	1.51	27.3	-0.695	February	0010 m	NS
P26.2012.02.1250m	6	2012	2	15	19:51:00	20.2	45.5	1250	2.569	34.45	27.51	0.108	3.22	162	-0.695	February	1250 m	No
P26.2012.02.1500m	6	2012	2	15	19:51:00	23.8	43.5	1503.6	2.323	34.504	27.574	0.1	3.07	169.6	-0.695	February	1500 m	No
P26.2012.02.150m	6	2012	2	15	19:51:00	145.6	34.5	150.9	4.638	33.431	26.497	0.129	2.5	64.3	-0.695	February	0150 m	NLS
P26.2012.02.2000m	6	2012	2	15	19:51:00	53.7	40.2	2002.5	1.951	34.582	27.666	0.096	2.81	169.5	-0.695	February	2000 m	No
P26.2012.02.200m	6	2012	2	15	19:51:00	88.9	39.9	199.7	4.313	33.727	26.767	0.117	2.87	82.9	-0.695	February	0200 m	NLS
P26.2012.02.25m	6	2012	2	15	19:51:00	304.5	17	24.8	5.501	32.685	25.809	1.104	1.5	27.3	-0.695	February	0025 m	NS
P26.2012.02.3000m	6	2012	2	15	19:51:00	107.5	38.4	2998.6	1.59	34.653	27.751	0.096	2.7	167.3	-0.695	February	3000 m	No
P26.2012.02.300m	6	2012	2	15	19:51:00	58.1	42.1	301.9	3.954	33.859	26.909	0.108	3.04	94.3	-0.695	February	0300 m	No
P26.2012.02.4000m	6	2012	2	15	19:51:00	135.4	38.4	3999.8	1.508	34.679	27.778	0.096	2.7	167.3	-0.695	February	4000 m	No
P26.2012.02.400m	6	2012	2	15	19:51:00	31.3	43.9	401.6	3.946	33.995	27.018	0.113	3.1	114	-0.695	February	0400 m	No
P26.2012.02.50m	6	2012	2	15	19:51:00	303.9	16.9	51.6	5.497	32.688	25.812	1	1.51	27.3	-0.695	February	0050 m	NS
P26.2012.02.600m	6	2012	2	15	19:51:00	20.2	44.9	599.5	3.718	34.18	27.188	0.108	3.22	131.4	-0.695	February	0600 m	No
P26.2012.02.800m	6	2012	2	15	19:51:00	19.7	45.7	801.3	3.243	34.304	27.333	0.108	3.27	142.3	-0.695	February	0800 m	No
P26.2012.06.1000m	7	2012	6	2	00:17:00	21.9	44.2	1000.8	2.892	34.382	27.427	0.03	3.23	143.1	0.866	June	1000 m	No
P26.2012.06.100m	7	2012	6	2	00:17:00	308.4	17.4	101.3	4.779	32.743	25.936	0.158	1.57	28.6	0.866	June	0100 m	NS
P26.2012.06.10m	7	2012	6	2	00:17:00	312.8	15.7	11.9	6.379	32.709	25.721	0.795	1.44	27.3	0.866	June	0010 m	NS
P26.2012.06.1250m	7	2012	6	2	00:17:00	21.6	44.5	1250.9	2.585	34.447	27.507	0.028	3.25	154.3	0.866	June	1250 m	No
P26.2012.06.1500m	7	2012	6	2	00:17:00	22.2	45	1501.2	2.325	34.507	27.576	0.026	3.24	162.5	0.866	June	1500 m	No
P26.2012.06.150m	7	2012	6	2	00:17:00	211.5	27.9	151.9	4.504	33.449	26.526	0.04	2.13	46.7	0.866	June	0150 m	NLS
P26.2012.06.2000m	7	2012	6	2	00:17:00	55.5	43	2002.3	1.927	34.588	27.673	0.024	3.1	171.1	0.866	June	2000 m	No
P26.2012.06.200m	7	2012	6	2	00:17:00	125.2	36.7	201.2	4.022	33.747	26.813	0.03	2.7	70.3	0.866	June	0200 m	NLS
P26.2012.06.25m	7	2012	6	2	00:17:00	312.9	15.9	25.7	6.33	32.709	25.727	0.839	1.43	27.3	0.866	June	0025 m	NS
P26.2012.06.3000m	7	2012	6	2	00:17:00	110.5	39.9	3001.2	1.572	34.658	27.757	0.018	2.84	172	0.866	June	3000 m	No
P26.2012.06.300m	7	2012	6	2	00:17:00	72.6	41	302.1	3.862	33.897	26.949	0.033	2.97	88	0.866	June	0300 m	No
P26.2012.06.4000m	7	2012	6	2	00:17:00	136.9	38.6	4002.3	1.504	34.683	27.781	0.013	2.71	171.5	0.866	June	4000 m	No
P26.2012.06.400m	7	2012	6	2	00:17:00	50.9	42.1	402.2	3.887	34.036	27.057	0.034	3.06	100	0.866	June	0400 m	No
P26.2012.06.50m	7	2012	6	2	00:17:00	312.7	16.1	51.7	6.035	32.713	25.767	0.954	1.46	27.4	0.866	June	0050 m	NS
P26.2012.06.600m	7	2012	6	2	00:17:00	28.3	43.4	601.7	3.63	34.206	27.218	0.035	3.17	118.2	0.866	June	0600 m	No
P26.2012.06.800m	7	2012	6	2	00:17:00	23.4	43.8	801.3	3.241	34.305	27.334	0.032	3.22	132.3	0.866	June	0800 m	No
P26.2012.08.1000m	8	2012	8	29	05:04:00	22.7	44.6	999.3	2.905	34.377	27.422	0.067	3.19	145.3	0.628	August	1000 m	No
P26.2012.08.100m	8	2012	8	29	05:04:00	302.6	20.4	100.8	4.211	32.763	26.012	0.123	1.62	34	0.628	August	0100 m	NS
P26.2012.08.10m	8	2012	8	29	05:04:00	275.9	11.2	10.6	12.574	32.554	24.608	1.361	1.01	22.2	0.628	August	0010 m	NS
P26.2012.08.1250m	8	2012	8	29	05:04:00	21.8	45	1250.4	2.567	34.449	27.509	0.065	3.2	156.8	0.628	August	1250 m	No
P26.2012.08.1500m	8	2012	8	29	05:04:00	22	45.6	1500.7	2.343	34.501	27.57	0.066	3.15	165.2	0.628	August	1500 m	No
P26.2012.08.2000m	8	2012	8	29	05:04:00	53.6	43.9	1999.5	1.951	34.582	27.666	0.061	3.07	172.4	0.628	August	2000 m	No
P26.2012.08.200m	8	2012	8	29	05:04:00	112.8	38.2	199.9	3.895	33.76	26.836	0.064	2.68	75.4	0.628	August	0200 m	NLS
P26.2012.08.25m	8	2012	8	29	05:04:00	294.9	12.2	25.9	10.425	32.617	25.046	1.467	1.1	22	0.628	August	0025 m	NS
P26.2012.08.3000m	8	2012	8	29	05:04:00	109.6	40.1	2998.1	1.574	34.656	27.754	0.057	2.78	172.4	0.628	August	3000 m	No
P26.2012.08.300m	8	2012	8	29	05:04:00	65.1	41.8	300	3.848	33.914	26.963	0.068	2.99	91.7	0.628	August	0300 m	No
P26.2012.08.4000m	8	2012	8	29	05:04:00	137.1	38.3	4001	1.502	34.681	27.779	0.055	2.65	170	0.628	August	4000 m	No
P26.2012.08.400m	8	2012	8	29	05:04:00	42.1	43.2	400.1	3.804	34.042	27.069	0.066	3.05	103.4	0.628	August	0400 m	No
P26.2012.08.50m	8	2012	8	29	05:04:00	308.6	16.8	50.9	6.022	32.699	25.758	0.584	1.5	30.1	0.628	August	0050 m	NS
P26.2012.08.600m	8	2012	8	29	05:04:00	25.8	44.2	599.7	3.603	34.201	27.216	0.065	3.14	120	0.628	August	0600 m	No
P26.2012.08.800m	8	2012	8	29	05:04:00	23.7	44.6	801.1	3.233	34.305	27.334	0.067	3.1	134.2	0.628	August	0800 m	No
P26.2012.08.B.10m	8	2012	8	29	05:04:00	138.9	38.1	4292.6	1.518	34.684	27.781	0.056	2.64	173.4	0.628	August	B-10 m	No
P26.2013.02.1000m	9	2013	2	12	20:31:00	22.4	44.9	999.4	2.867	34.384	27.431	0.089	3.21	148.9	-0.08	February	1000 m	No
P26.2013.02.100m	9	2013	2	12	20:31:00	306.8	17	99.7	5.32	32.652	25.804	0.347	1.48	26.5	-0.08	February	0100 m	NS
P26.2013.02.10m	9	2013	2	12	20:31:00	311.3	16.7	10.7	5.427	32.632	25.775	0.508	1.47	25.2	-0.08	February	0010 m	NS
P26.2013.02.1250m	9	2013	2	12	20:31:00	21	45.3	1249.6	2.52	34.459	27.521	0.089	3.23	161.2	-0.08	February	1250 m	No
P26.2013.02.1500m	9	2013	2	12	20:31:00	27.5	45.3	1499.3	2.278	34.512	27.584	0.089	3.21	168.3	-0.08	February	1500 m	No
P26.2013.02.150m	9	2013	2	12	20:31:00	143.7	35.6	151.2	3.837	33.639	26.746	0.093	2.59	66.4	-0.08	February	0150 m	NLS
P26.2013.02.200m	9	2013	2	12	20:31:00	102.6	39.5	200.4	3.761	33.76	26.85	0.091	2.81	78.1	-0.08	February	0200 m	NLS
P26.2013.02.25m	9	2013	2	12	20:31:00	311.6	16.3	24.5	5.421	32.632	25.776	0.56	1.44	25.2	-0.08	February	0025 m	NS
P26.2013.02.3000m	9	2013	2	12	20:31:00	111.6	39.6	2999.2	1.567	34.657	27.756	0.089	2.78	174	-0.08	February	3000 m	No
P26.2013.02.300m	9	2013	2	12	20:31:00	53.8	43.4	301.2	3.754	33.91	26.969	0.092	3.06	93.8	-0.08	February	0300 m	No
P26.2013.02.400m	9	2013	2	12	20:31:00	38.3	44.1	400.2	3.773	34.035	27.067	0.092	3.12	105.5	-0.08	February	0400 m	No
P26.2013.02.50m	9	2013	2	12	20:31:00	311	16.3	49.7	5.413	32.632	25.777	0.535	1.44	25.3	-0.08	February	0050 m	NS
P26.2013.02.600m	9	2013	2	12	20:31:00	25.1	44.4	600.7	3.537	34.217	27.236	0.092	3.16	124.3	-0.08	February	0600 m	No
P26.2013.02.800m	9	2013	2	12	20:31:00	22.4	44.8	800	3.183	34.313	27.346	0.091	3.19	137.7	-0.08	February	0800 m	No
P26.2013.06.1000m	10	2013	6	17	01:41:00	22.1	44.7	1000.9	2.834	34.392	27.44	1.423	3.18	146.2	-0.078	June	1000 m	No
P26.2013.06.100m	10	2013	6	17	01:41:00	301.8	20.1	100.3	4.606	32.699	25.92	1.468	1.66	31.4	-0.078	June	0100 m	NS
P26.2013.06.10m	10	2013	6	17	01:41:00	296.9	12.9	10.7	8.979	32.528	25.212	1.97	1.26	24.5	-0.078	June	0010 m	NS
P26.2013.06.1500m	10	2013	6	17	01:41:00	24.8	45	1500.8	2.301	34.508	27.579	1.398	3.18	164.5	-0.078	June	1500 m	No
P26.2013.06.150m	10	2013	6	17	01:41:00	180.4	32	150.3	4.04	33.452	26.577	1.462	2.37	57	-0.078	June	0150 m	NLS
P26.2013.06.2000m	10	2013	6	17	01:41:00	56.5	43.1	2001.3	1.925	34.586	27.671	1.371	3.01	171.2	-0.078	June	2000 m	No
P26.2013.06.200m	10	2013	6	17	01:41:00	114.6	38.2	200.2	3.735	33.728	26.827	1.483	2.74	74.3	-0.078	June	0200 m	NLS
P26.2013.06.25m	10	2013	6	17	01:41:00	296.3	12.9	25.4	8.897	32.525	25.222	2.039	1.24	24.7	-0.078	June	0025 m	NS
P26.2013.06.3000m	10	2013	6	17	01:41:00	108.7	39.7	2999.9	1.586	34.654	27.752	1.242	2.77	170.4	-0.078	June	3000 m	No
P26.2013.06.300m	10	2013	6	17	01:41:00	57.2	42.7	300.9	3.732	33.894	26.959	1.479	3.01	91.1	-0.078	June	0300 m	No
P26.2013.06.4000m	10	2013	6	17	01:41:00	137.5	37.6	3999.3	1.499	34.68	27.779	1.1	2.63	168.4	-0.078	June	4000 m	No
P26.2013.06.400m	10	2013	6	17	01:41:00	39.1	43.6	400.1	3.788	34.027	27.059	1.455	3.08	101.7	-0.078	June	0400 m	No
P26.2013.06.50m	10	2013	6	17	01:41:00	312.9	17	50	5.613	32.611	25.738	1.708	1.51	27.7	-0.078	June	0050 m	NS
P26.2013.06.600m	10	2013	6	17	01:41:00	24	44.3	600.6	3.533	34.212	27.232	1.441	3.14	121.1	-0.078	June	0600 m	No
P26.2013.06.800m	10	2013	6	17	01:41:00	22	44.7	800.2	3.194	34.311	27.343	1.428	3.16	134.3	-0.078	June	0800 m	No
P26.2013.08.1000m	11	2013	8	31	20:02:00	21.7	46	1000	2.894	34.378	27.424	0.124	3.2	144.3	-0.466	August	1000 m	No
P26.2013.08.10m	11	2013	8	31	20:02:00	257.1	9.8	10.1	14.996	32.365	23.968	0.275	1.07	17.5	-0.466	August	0010 m	NS
P26.2013.08.1250m	11	2013	8	31	20:02:00	22.6	46.2	1249.5	2.554	34.451	27.512	0.121	3.21	155.8	-0.466	August	1250 m	No
P26.2013.08.1500m	11	2013	8	31	20:02:00	25.5	46.4	1500.1	2.308	34.506	27.577	0.123	3.22	164.5	-0.466	August	1500 m	No
P26.2013.08.150m	11	2013	8	31	20:02:00	198.3	30.5	150.6	3.98	33.351	26.502	0.134	2.32	51.8	-0.466	August	0150 m	NLS
P26.2013.08.2000m	11	2013	8	31	20:02:00	54.7	44.5	2002.5	1.94	34.584	27.669	0.121	3.07	171.7	-0.466	August	2000 m	No
P26.2013.08.3000m	11	2013	8	31	20:02:00	109.9	40.7	2999.4	1.576	34.656	27.754	0.12	2.82	171.1	-0.466	August	3000 m	No
P26.2013.08.300m	11	2013	8	31	20:02:00	60.9	43.9	300.5	3.658	33.872	26.949	0.129	3.06	92.1	-0.466	August	0300 m	No
P26.2013.08.4000m	11	2013	8	31	20:02:00	137.9	38.8	4000.7	1.499	34.681	27.78	0.12	2.67	169	-0.466	August	4000 m	No
P26.2013.08.50m	11	2013	8	31	20:02:00	307.1	13.1	49.6	8.089	32.543	25.358	0.748	1.29	21.2	-0.466	August	0050 m	NS
P26.2013.08.600m	11	2013	8	31	20:02:00	28.7	44.9	600	3.622	34.199	27.213	0.125	3.17	118.3	-0.466	August	0600 m	No
P26.2013.08.B.10m	11	2013	8	31	20:02:00	138.9	38.8	4318.1	1.521	34.683	27.78	0.122	2.71	172.5	-0.466	August	B-10 m	No
P26.2014.02.1000m	12	2014	2	19	19:24:00	15.2	47.3	1001.1	2.952	34.377	27.418	0.119	3.18	143.2	-0.266	February	1000 m	No
P26.2014.02.100m	12	2014	2	19	19:24:00	286.1	12.7	100.4	7.563	32.485	25.387	0.705	1.14	15.4	-0.266	February	0100 m	BS
P26.2014.02.10m	12	2014	2	19	19:24:00	287.6	11	10.1	8.155	32.438	25.265	0.848	1.06	12.9	-0.266	February	0010 m	BS
P26.2014.02.1250m	12	2014	2	19	19:24:00	20.6	47.2	1250.2	2.596	34.445	27.504	0.117	3.13	154.2	-0.266	February	1250 m	No
P26.2014.02.1500m	12	2014	2	19	19:24:00	24.9	47	1499	2.346	34.501	27.569	0.114	3.11	162.8	-0.266	February	1500 m	No
P26.2014.02.150m	12	2014	2	19	19:24:00	250.6	23.5	149.2	4.916	33.063	26.175	0.104	1.74	33.9	-0.266	February	0150 m	NLS
P26.2014.02.2000m	12	2014	2	19	19:24:00	55.6	45.2	2001.8	1.947	34.584	27.669	0.107	3	170.8	-0.266	February	2000 m	No
P26.2014.02.200m	12	2014	2	19	19:24:00	151.3	35.2	201	4.213	33.675	26.736	0.114	2.41	60.9	-0.266	February	0200 m	NLS
P26.2014.02.25m	12	2014	2	19	19:24:00	284.9	11	26	8.146	32.437	25.266	0.953	1.05	12.9	-0.266	February	0025 m	BS
P26.2014.02.3000m	12	2014	2	19	19:24:00	109.3	41.4	3001.4	1.583	34.657	27.754	0.095	2.71	169.9	-0.266	February	3000 m	No
P26.2014.02.300m	12	2014	2	19	19:24:00	77.1	42.2	300	4.083	33.858	26.895	0.114	2.81	80.7	-0.266	February	0300 m	No
P26.2014.02.4000m	12	2014	2	19	19:24:00	136.7	39.5	3999.6	1.507	34.682	27.78	0.091	2.6	166.7	-0.266	February	4000 m	No
P26.2014.02.400m	12	2014	2	19	19:24:00	51.3	44.1	402.7	3.997	33.994	27.012	0.114	2.95	93.9	-0.266	February	0400 m	No
P26.2014.02.50m	12	2014	2	19	19:24:00	287.6	11	49.7	8.146	32.436	25.266	1.019	1.06	12.8	-0.266	February	0050 m	BS
P26.2014.02.600m	12	2014	2	19	19:24:00	22.6	46	601.6	3.743	34.198	27.2	0.116	3.06	115.5	-0.266	February	0600 m	No
P26.2014.02.800m	12	2014	2	19	19:24:00	21	46.6	801.2	3.284	34.299	27.325	0.112	3.13	131.5	-0.266	February	0800 m	No
P26.2014.02.B.10m	12	2014	2	19	19:24:00	139.5	39.4	4315.5	1.521	34.685	27.782	0.098	2.59	170.3	-0.266	February	B-10 m	No
P26.2014.06.10m	13	2014	6	17	12:32:00	287	9	10.3	10.422	32.397	24.876	0.907	0.972	13.82	1.057	June	0010 m	BS
P26.2014.06.25m	13	2014	6	17	12:32:00	286.7	9	24.7	10.386	32.397	24.881	0.917	0.973	13.77	1.057	June	0025 m	BS
P26.2014.06.50m	13	2014	6	17	12:32:00	295.1	11.1	50.6	7.971	32.458	25.308	1.174	1.125	15.39	1.057	June	0050 m	BS
P26.2014.08.1000m	14	2014	8	17	12:32:00	20.6	45.81	1001.6	2.942	34.369	27.413	NaN.000	3.188	141.46	0.961	August	1000 m	No
P26.2014.08.100m	14	2014	8	17	12:32:00	268.8	18.83	99.5	6.084	32.814	25.841	0.009	1.539	24.58	0.961	August	0100 m	BS
P26.2014.08.10m	14	2014	8	17	12:32:00	266.2	5.03	10	14.706	32.346	24.016	1.404	0.739	11.59	0.961	August	0010 m	BS
P26.2014.08.1250m	14	2014	8	17	12:32:00	19.5	45.73	1249.8	2.584	34.447	27.507	0.009	3.19	153.82	0.961	August	1250 m	No
P26.2014.08.1500m	14	2014	8	17	12:32:00	23.9	45.88	1503.2	2.326	34.503	27.573	0.067	3.182	161.72	0.961	August	1500 m	No
P26.2014.08.150m	14	2014	8	17	12:32:00	178.7	31.82	151.8	4.276	33.522	26.608	0.012	2.293	52.57	0.961	August	0150 m	NLS
P26.2014.08.2000m	14	2014	8	17	12:32:00	52.2	44.65	1999.6	1.959	34.581	27.665	0.059	3.049	168.85	0.961	August	2000 m	No
P26.2014.08.200m	14	2014	8	17	12:32:00	127	37.53	200	3.928	33.709	26.792	0	2.637	68.18	0.961	August	0200 m	NLS
P26.2014.08.25m	14	2014	8	17	12:32:00	265.5	5.02	25	14.682	32.342	24.018	2.333	0.738	11.56	0.961	August	0025 m	BS
P26.2014.08.3000m	14	2014	8	17	12:32:00	108.4	40.73	3001.4	1.579	34.656	27.754	0.052	2.78	168.07	0.961	August	3000 m	No
P26.2014.08.300m	14	2014	8	17	12:32:00	68.1	42.66	300.7	3.695	33.852	26.929	0	2.972	86.3	0.961	August	0300 m	No
P26.2014.08.4000m	14	2014	8	17	12:32:00	136.8	38.4	3999.7	1.499	34.681	27.78	0.05	2.625	165.9	0.961	August	4000 m	No
P26.2014.08.400m	14	2014	8	17	12:32:00	46	44.28	401.2	3.721	33.971	27.021	0.009	3.065	97.06	0.961	August	0400 m	No
P26.2014.08.50m	14	2014	8	17	12:32:00	293.9	9.56	50.5	8.654	32.561	25.288	0.772	1.048	12.92	0.961	August	0050 m	BS
P26.2014.08.600m	14	2014	8	17	12:32:00	22.1	45.21	604	3.625	34.182	27.199	0	3.135	116.64	0.961	August	0600 m	No
P26.2014.08.800m	14	2014	8	17	12:32:00	19.7	45.74	801.3	3.267	34.295	27.324	0	3.178	130.77	0.961	August	0800 m	No
P26.2014.08.B.10m	14	2014	8	17	12:32:00	139.1	38.67	4317.2	1.515	34.684	27.782	0.049	2.616	169.01	0.961	August	B-10 m	No
P26.2015.02.1000m	15	2015	2	19	10:20:00	19.4	46.08	1001.6	2.85	34.387	27.435	0.061	3.148	146	0.459	February	1000 m	No
P26.2015.02.100m	15	2015	2	19	10:20:00	250.8	19.28	101.2	6.086	33.025	26.008	0.198	1.519	25.38	0.459	February	0100 m	BS
P26.2015.02.10m	15	2015	2	19	10:20:00	294.9	10.96	11.8	7.522	32.516	25.417	1.29	1.068	13.02	0.459	February	0010 m	BS
P26.2015.02.1250m	15	2015	2	19	10:20:00	18.9	46.78	1251	2.562	34.449	27.51	0.06	3.151	155.87	0.459	February	1250 m	No
P26.2015.02.1500m	15	2015	2	19	10:20:00	27.2	46.11	1502.5	2.297	34.506	27.577	0.059	3.115	163.92	0.459	February	1500 m	No
P26.2015.02.150m	15	2015	2	19	10:20:00	162.6	33.73	151.3	4.24	33.624	26.693	0.069	2.355	58.39	0.459	February	0150 m	BLS
P26.2015.02.2000m	15	2015	2	19	10:20:00	54	44.51	2002.2	1.952	34.579	27.664	0.055	2.981	170.77	0.459	February	2000 m	No
P26.2015.02.200m	15	2015	2	19	10:20:00	118.1	38.48	200.7	3.809	33.727	26.818	0.066	2.627	72.43	0.459	February	0200 m	BLS
P26.2015.02.25m	15	2015	2	19	10:20:00	294.6	11.19	26.6	7.504	32.517	25.421	1.428	1.068	13.26	0.459	February	0025 m	BS
P26.2015.02.3000m	15	2015	2	19	10:20:00	109.5	40.75	3001.7	1.572	34.654	27.753	0.05	2.737	170.85	0.459	February	3000 m	No
P26.2015.02.300m	15	2015	2	19	10:20:00	64	43.48	302.1	3.677	33.862	26.939	0.065	2.957	88.48	0.459	February	0300 m	No
P26.2015.02.4000m	15	2015	2	19	10:20:00	136.5	39.19	4000.5	1.504	34.678	27.777	0.047	2.618	168.07	0.459	February	4000 m	No
P26.2015.02.400m	15	2015	2	19	10:20:00	37	45.13	402.8	3.674	34.012	27.059	0.063	3.121	103.72	0.459	February	0400 m	No
P26.2015.02.50m	15	2015	2	19	10:20:00	293	11.66	52.4	7.421	32.527	25.44	1.172	1.1	14.18	0.459	February	0050 m	BS
P26.2015.02.600m	15	2015	2	19	10:20:00	22.5	45.35	602.2	3.48	34.215	27.239	0.062	3.145	123.52	0.459	February	0600 m	No
P26.2015.02.800m	15	2015	2	19	10:20:00	20.3	45.81	802.6	3.178	34.312	27.345	0.062	3.144	135.36	0.459	February	0800 m	No
P26.2015.02.B.10m	15	2015	2	19	10:20:00	139.1	39.02	4318	1.518	34.682	27.779	0.047	2.579	171.02	0.459	February	B-10 m	No
P26.2015.06.1000m	16	2015	6	17	04:56:00	21.4	45.85	1000.1	2.873	34.383	27.43	0.085	3.182	147.34	2.101	June	1000 m	No
P26.2015.06.100m	16	2015	6	17	04:56:00	217.5	25.21	100.4	5.726	33.376	26.329	0.261	1.855	37.72	2.101	June	0100 m	BS
P26.2015.06.10m	16	2015	6	17	04:56:00	289.8	9.06	10.3	10.514	32.544	24.974	1.902	0.957	13.87	2.101	June	0010 m	BS
P26.2015.06.1250m	16	2015	6	17	04:56:00	19.1	46.19	1250	2.572	34.451	27.511	0.085	3.205	158.33	2.101	June	1250 m	No
P26.2015.06.1500m	16	2015	6	17	04:56:00	24.7	45.92	1500.4	2.326	34.504	27.574	0.085	3.175	166.17	2.101	June	1500 m	No
P26.2015.06.150m	16	2015	6	17	04:56:00	153.5	32.57	150.1	4.958	33.75	26.715	0.12	2.307	57.03	2.101	June	0150 m	BLS
P26.2015.06.2000m	16	2015	6	17	04:56:00	57.2	44.67	1999.8	1.929	34.586	27.672	0.085	3.025	173.64	2.101	June	2000 m	No
P26.2015.06.200m	16	2015	6	17	04:56:00	119.6	36.66	199.9	4.259	33.779	26.814	0.099	2.595	69.27	2.101	June	0200 m	BLS
P26.2015.06.25m	16	2015	6	17	04:56:00	297.2	12.57	25.2	9.833	32.546	25.09	4.382	1.197	20.29	2.101	June	0025 m	BS
P26.2015.06.3000m	16	2015	6	17	04:56:00	108.9	40.39	2999.2	1.58	34.656	27.754	0.084	2.772	173.12	2.101	June	3000 m	No
P26.2015.06.300m	16	2015	6	17	04:56:00	75.1	41.6	299.9	3.946	33.883	26.929	0.098	2.895	86.52	2.101	June	0300 m	No
P26.2015.06.4000m	16	2015	6	17	04:56:00	136.3	38.7	3999.7	1.504	34.681	27.779	0.081	2.626	170.68	2.101	June	4000 m	No
P26.2015.06.400m	16	2015	6	17	04:56:00	53.5	43.14	400.3	3.84	33.986	27.021	0.092	3.023	97.73	2.101	June	0400 m	No
P26.2015.06.50m	16	2015	6	17	04:56:00	303.6	14.27	50.1	7.033	32.596	25.547	0.788	1.317	21.38	2.101	June	0050 m	BS
P26.2015.06.800m	16	2015	6	17	04:56:00	22.5	45.32	799.7	3.228	34.309	27.338	0.085	3.168	135.45	2.101	June	0800 m	No
P26.2015.06.B.10m	16	2015	6	17	04:56:00	138.8	38.56	4316.7	1.519	34.684	27.781	0.079	2.613	173.85	2.101	June	B-10 m	No
P26.2015.08.1000m	17	2015	8	28	13:57:00	17	45.79	1000	3.005	34.358	27.398	0.06	3.193	143.89	2.365	August	1000 m	No
P26.2015.08.100m	17	2015	8	28	13:57:00	293.3	14.26	100.4	6.706	32.784	25.738	0.286	1.353	21.15	2.365	August	0100 m	BS
P26.2015.08.10m	17	2015	8	28	13:57:00	261.2	5.75	9.9	14.655	32.383	24.055	1.073	0.741	10.81	2.365	August	0010 m	BS
P26.2015.08.1250m	17	2015	8	28	13:57:00	19	45.87	1249.7	2.628	34.438	27.495	0.059	3.202	156.8	2.365	August	1250 m	No
P26.2015.08.1500m	17	2015	8	28	13:57:00	24.1	45.78	1499.8	2.343	34.499	27.568	0.059	3.175	166.28	2.365	August	1500 m	No
P26.2015.08.150m	17	2015	8	28	13:57:00	168.7	31.14	150.2	4.938	33.648	26.636	0.111	2.24	52.08	2.365	August	0150 m	BLS
P26.2015.08.2000m	17	2015	8	28	13:57:00	52.9	44.08	2000.5	1.957	34.581	27.665	0.059	3.044	174.26	2.365	August	2000 m	No
P26.2015.08.200m	17	2015	8	28	13:57:00	132.1	35.29	198.9	4.448	33.753	26.773	0.085	2.499	64.37	2.365	August	0200 m	BLS
P26.2015.08.25m	17	2015	8	28	13:57:00	261.3	5.76	25.5	14.647	32.382	24.056	1.37	0.744	10.79	2.365	August	0025 m	BS
P26.2015.08.3000m	17	2015	8	28	13:57:00	108.6	40.44	3002.1	1.584	34.654	27.752	0.06	2.775	173.68	2.365	August	3000 m	No
P26.2015.08.300m	17	2015	8	28	13:57:00	78	41.22	299	3.966	33.867	26.914	0.073	2.85	83.76	2.365	August	0300 m	No
P26.2015.08.4000m	17	2015	8	28	13:57:00	136.8	38.45	3999.9	1.503	34.68	27.779	0.059	2.616	170.75	2.365	August	4000 m	No
P26.2015.08.400m	17	2015	8	28	13:57:00	52.9	43.01	400.3	3.867	33.987	27.02	0.062	3.012	97.86	2.365	August	0400 m	No
P26.2015.08.50m	17	2015	8	28	13:57:00	306.4	11.86	50	7.941	32.726	25.523	1.884	1.147	18.01	2.365	August	0050 m	BS
P26.2015.08.600m	17	2015	8	28	13:57:00	27	44.68	600.3	3.584	34.174	27.196	0.061	3.124	119.73	2.365	August	0600 m	No
P26.2015.08.800m	17	2015	8	28	13:57:00	19.4	45.27	799.7	3.217	34.309	27.339	0.06	3.182	136.17	2.365	August	0800 m	No
P26.2015.08.B.10m	17	2015	8	28	13:57:00	139.6	38.34	4305.5	1.518	34.684	27.781	0.057	2.614	174.01	2.365	August	B-10 m	No
P26.2016.02.1000m	18	2016	2	16	09:15:00	21.4	45.19	1001.9	2.932	34.371	27.415	0.051	3.221	144.35	2.169	February	1000 m	No
P26.2016.02.100m	18	2016	2	16	09:15:00	286.5	14.5	99.7	6.494	32.76	25.747	0.667	1.331	18.2	2.169	February	0100 m	BS
P26.2016.02.10m	18	2016	2	16	09:15:00	295.8	13.16	11.1	6.612	32.656	25.65	1.173	1.221	15.96	2.169	February	0010 m	BS
P26.2016.02.1250m	18	2016	2	16	09:15:00	21.2	45.52	1254.5	2.598	34.442	27.501	0.05	3.223	155.51	2.169	February	1250 m	No
P26.2016.02.1500m	18	2016	2	16	09:15:00	24.2	45.61	1498.9	2.348	34.497	27.566	0.049	3.212	163.95	2.169	February	1500 m	No
P26.2016.02.150m	18	2016	2	16	09:15:00	159.6	30.78	151.4	5.277	33.776	26.699	0.065	2.208	53.26	2.169	February	0150 m	BLS
P26.2016.02.2000m	18	2016	2	16	09:15:00	53.2	43.81	2000.6	1.963	34.578	27.663	0.046	3.067	171.89	2.169	February	2000 m	No
P26.2016.02.200m	18	2016	2	16	09:15:00	129.9	34.75	200.3	4.663	33.794	26.783	0.053	2.488	63.59	2.169	February	0200 m	BLS
P26.2016.02.25m	18	2016	2	16	09:15:00	295.2	13.3	26	6.607	32.657	25.651	1.203	1.225	16.06	2.169	February	0025 m	BS
P26.2016.02.3000m	18	2016	2	16	09:15:00	108.4	40.21	3001.5	1.587	34.653	27.751	0.042	2.79	170.89	2.169	February	3000 m	No
P26.2016.02.300m	18	2016	2	16	09:15:00	93.05	38.595	300	4.289	33.887	26.896	0.053	2.757	79.51	2.169	February	0300 m	No
P26.2016.02.4000m	18	2016	2	16	09:15:00	137.6	37.68	4000.4	1.501	34.68	27.779	0.039	2.6	168.71	2.169	February	4000 m	No
P26.2016.02.400m	18	2016	2	16	09:15:00	56.2	42.44	400.4	3.915	33.98	27.009	0.053	3.026	95.43	2.169	February	0400 m	No
P26.2016.02.50m	18	2016	2	16	09:15:00	295.3	13.25	50.9	6.596	32.659	25.654	1.184	1.23	16.19	2.169	February	0050 m	BS
P26.2016.02.600m	18	2016	2	16	09:15:00	27.4	44.57	599.8	3.585	34.164	27.188	0.052	3.148	117.85	2.169	February	0600 m	No
P26.2016.02.800m	18	2016	2	16	09:15:00	23.1	44.51	800.9	3.269	34.294	27.322	0.051	3.18	132.67	2.169	February	0800 m	No
P26.2016.02.B.10m	18	2016	2	16	09:15:00	139.7	38.06	4314.9	1.521	34.683	27.78	0.039	2.638	170.76	2.169	February	B-10 m	No
